# Supplementary material for: Investigating the accuracy of imputing autosomal variants in Nellore cattle using the ARS-UCD1.2 assembly of the bovine genome
Source: BMC Genomics. 2020 Nov 10;21:772. doi: 10.1186/s12864-020-07184-8 (PMC7654006; doi:10.1186/s12864-020-07184-8)
Supplement: Supplementary file 2 — Additional file 2. List of misplaced SNPs on the UMD3.1 reference genome assembly. List of 5447 misplaced SNPs identified on the UMD3.1 reference genome assembly. [file 12864_2020_7184_MOESM2_ESM.xlsx]

## Sheet: Misplaced on UMD3.1
1	BovineHD0100000061	0	204712
1	BovineHD0100000062	0	206470
1	BovineHD0100000063	0	207098
1	BovineHD0100000064	0	208728
1	BovineHD0100000066	0	215381
1	BovineHD0100000069	0	225943
1	BovineHD0100000071	0	236687
1	BovineHD0100000072	0	243673
1	BovineHD0100000073	0	248959
1	BovineHD0100000074	0	255707
1	BovineHD0100000075	0	260275
1	BovineHD0100000077	0	274926
1	BovineHD0100000079	0	278952
1	BovineHD0100000080	0	284006
1	BovineHD0100000081	0	288693
1	BovineHD0100000083	0	293732
1	BovineHD0100000129	0	401945
1	BovineHD0100000130	0	402410
1	BovineHD0100000131	0	402904
1	BovineHD0100000132	0	403697
1	BovineHD0100000133	0	405825
1	BovineHD0100000134	0	406731
1	BovineHD0100000135	0	407990
1	BovineHD0100000136	0	413044
1	BovineHD0100000137	0	416080
1	BovineHD0100000138	0	422252
1	BovineHD0100000139	0	428670
1	BovineHD0100000140	0	432235
1	BovineHD0100000141	0	433574
1	BovineHD0100000143	0	441609
1	BovineHD0100000146	0	446565
1	BovineHD0100000147	0	447504
1	BovineHD0100000148	0	448497
1	BovineHD0100000149	0	449191
1	BovineHD0100000151	0	452345
1	BovineHD0100000152	0	453173
1	BovineHD0100000153	0	454687
1	BovineHD0100000154	0	455242
1	BovineHD0100000155	0	458718
1	BovineHD0100000156	0	459907
1	BovineHD0100000157	0	460793
1	BovineHD0100000158	0	462230
1	BovineHD0100000159	0	463174
1	BovineHD0100000160	0	463859
1	BovineHD0100000161	0	465262
1	BovineHD0100000162	0	466049
1	BovineHD0100000163	0	466612
1	BovineHD0100000165	0	468515
1	BovineHD0100000166	0	473223
1	BovineHD0100000167	0	474456
1	BovineHD0100000168	0	478358
1	BovineHD0100000169	0	480885
1	BovineHD0100000170	0	487056
1	BovineHD0100000171	0	493804
1	BovineHD0100000172	0	499766
1	BovineHD0100002045	0	6304455
1	BovineHD0100002046	0	6306934
1	BovineHD0100002047	0	6308399
1	BovineHD0100002049	0	6312458
1	BovineHD0100002050	0	6313578
1	BovineHD0100002052	0	6314984
1	BovineHD0100002053	0	6317864
1	BovineHD0100002055	0	6320010
1	BovineHD0100002057	0	6321800
1	BovineHD0100002058	0	6323771
1	BovineHD0100002059	0	6324488
1	BovineHD0100002060	0	6326544
1	BovineHD0100002062	0	6334445
1	BovineHD0100002065	0	6351766
1	BovineHD0100002066	0	6355234
1	BovineHD0100002069	0	6366938
1	BovineHD0100002071	0	6374415
1	BovineHD0100002073	0	6380951
1	BovineHD0100002074	0	6381969
1	BovineHD0100002075	0	6385860
1	BovineHD0100002076	0	6388816
1	BovineHD0100002077	0	6391056
1	BovineHD0100002078	0	6392042
1	BovineHD0100002079	0	6392823
1	BovineHD0100002080	0	6394060
1	BovineHD0100002081	0	6395232
1	BovineHD0100002083	0	6397313
1	BovineHD0100002084	0	6397764
1	BovineHD0100002085	0	6398473
1	BovineHD0100002086	0	6399114
1	BovineHD0100002817	0	9000220
1	BovineHD0100002818	0	9001005
1	BovineHD0100002819	0	9002468
1	BovineHD0100002820	0	9003691
1	BovineHD0100002821	0	9004593
1	BovineHD0100002822	0	9008620
1	BovineHD0100002823	0	9011974
1	BovineHD0100002825	0	9028012
1	BovineHD0100002826	0	9031275
1	BovineHD0100002829	0	9048352
1	BovineHD0100002830	0	9052768
1	BovineHD0100002833	0	9064323
1	BovineHD0100002834	0	9065587
1	BovineHD0100002835	0	9071033
1	BovineHD0100002837	0	9083452
1	BovineHD0100002838	0	9088247
1	BovineHD0100012680	0	44500934
1	BovineHD0100012681	0	44503529
1	BovineHD0100012682	0	44504729
1	BovineHD0100012683	0	44509882
1	BovineHD0100012684	0	44510662
1	BovineHD0100012685	0	44511914
1	BovineHD0100012686	0	44512929
1	BovineHD0100012687	0	44514015
1	BovineHD0100012688	0	44515010
1	BovineHD0100012689	0	44516447
1	BovineHD0100012690	0	44526250
1	BovineHD0100012692	0	44534709
1	BovineHD0100012693	0	44536920
1	BovineHD0100012694	0	44542735
1	BovineHD0100012695	0	44545009
1	BovineHD0100012697	0	44549609
1	BovineHD0100012698	0	44554977
1	BovineHD0100012699	0	44559242
1	BovineHD0100012700	0	44560716
1	BovineHD4100000235	0	44561414
1	BovineHD0100012701	0	44565313
1	BovineHD0100012702	0	44570596
1	BovineHD0100012703	0	44571949
1	BovineHD0100012704	0	44572915
1	BovineHD0100012707	0	44576622
1	BovineHD0100012708	0	44577403
1	BovineHD0100012709	0	44578314
1	BovineHD0100012710	0	44579117
1	BovineHD0100012711	0	44580331
1	BovineHD0100012712	0	44581069
1	BovineHD0100012714	0	44583935
1	BovineHD0100012715	0	44594903
1	BovineHD0100012716	0	44595762
1	BovineHD4100000236	0	44598077
1	BovineHD0100012717	0	44598916
1	BovineHD0100012719	0	44600555
1	BovineHD0100012720	0	44601308
1	BovineHD0100012721	0	44603207
1	BovineHD0100012722	0	44603908
1	BovineHD0100012723	0	44605062
1	BovineHD0100012724	0	44606821
1	BovineHD0100012725	0	44614691
1	BovineHD0100012726	0	44616569
1	BovineHD0100012727	0	44622222
1	BovineHD0100012728	0	44631561
1	BovineHD0100012729	0	44635982
1	BovineHD0100012730	0	44639218
1	BovineHD0100012731	0	44642245
1	BovineHD0100012732	0	44646567
1	BovineHD0100012735	0	44654662
1	BovineHD0100012736	0	44659871
1	BovineHD0100012737	0	44664833
1	BovineHD0100012738	0	44666719
1	BovineHD0100012739	0	44668505
1	BovineHD0100012740	0	44671254
1	BovineHD0100012741	0	44675075
1	BovineHD0100012742	0	44678635
1	BovineHD0100012743	0	44683130
1	BovineHD0100012744	0	44683766
1	BovineHD0100012745	0	44698105
1	BovineHD0100012746	0	44701043
1	BovineHD0100046442	0	44706230
1	BovineHD0100012748	0	44710818
1	BovineHD0100012749	0	44714956
1	BovineHD0100012750	0	44719018
1	BovineHD0100012751	0	44720298
1	BovineHD0100012754	0	44726582
1	BovineHD0100012755	0	44729726
1	BovineHD0100012756	0	44734525
1	BovineHD4100000238	0	44754719
1	BovineHD0100012762	0	44762673
1	BovineHD0100012763	0	44764426
1	BovineHD0100012765	0	44765737
1	BovineHD0100012768	0	44781103
1	BovineHD0100012769	0	44786192
1	BovineHD0100012770	0	44786965
1	BovineHD0100012772	0	44789584
1	BovineHD0100012773	0	44790639
1	BovineHD0100012774	0	44797572
1	BovineHD0100012776	0	44805289
1	BovineHD0100012777	0	44807017
1	BovineHD0100012778	0	44807977
1	BovineHD0100012779	0	44810333
1	BovineHD0100012782	0	44813075
1	BovineHD0100012783	0	44814525
1	BovineHD0100012786	0	44819380
1	BovineHD0100012787	0	44820378
1	BovineHD4100000240	0	44821882
1	BovineHD0100012788	0	44823013
1	BovineHD0100012789	0	44824104
1	BovineHD0100012790	0	44826472
1	BovineHD0100012793	0	44833048
1	BovineHD0100012795	0	44835616
1	BovineHD0100012796	0	44836528
1	BovineHD0100012797	0	44837850
1	BovineHD0100012798	0	44841611
1	BovineHD0100012799	0	44844961
1	BovineHD0100012800	0	44850305
1	BovineHD0100012801	0	44856489
1	BovineHD0100012802	0	44859317
1	BovineHD0100012803	0	44866060
1	BovineHD0100012804	0	44871085
1	BovineHD0100012805	0	44871896
1	BovineHD0100012806	0	44876002
1	BovineHD0100012807	0	44885132
1	BovineHD0100012808	0	44887888
1	BovineHD0100012809	0	44892141
1	BovineHD0100012810	0	44894042
1	BovineHD0100012811	0	44895236
1	BovineHD0100012812	0	44896372
1	BovineHD0100012813	0	44897300
1	BovineHD0100012814	0	44898173
1	BovineHD0100012816	0	44900826
1	BovineHD0100012817	0	44903347
1	BovineHD0100012818	0	44905311
1	BovineHD0100012819	0	44905771
1	BovineHD0100012820	0	44908627
1	BovineHD0100012821	0	44909988
1	BovineHD0100012822	0	44911040
1	BovineHD0100012823	0	44912314
1	BovineHD0100012825	0	44914154
1	BovineHD0100012827	0	44917434
1	BovineHD0100012829	0	44923656
1	BovineHD0100012830	0	44927101
1	BovineHD0100012833	0	44934658
1	BovineHD0100012834	0	44936236
1	BovineHD0100012837	0	44943304
1	BovineHD0100012838	0	44944684
1	BovineHD0100012839	0	44947568
1	BovineHD0100012841	0	44949329
1	BovineHD0100012843	0	44954630
1	BovineHD0100012844	0	44957068
1	BovineHD0100012846	0	44959904
1	BovineHD0100012849	0	44962407
1	BovineHD4100000242	0	44974699
1	BovineHD0100012853	0	44975777
1	BovineHD0100012854	0	44976641
1	BovineHD0100012855	0	44980535
1	BovineHD4100000244	0	44984520
1	BovineHD0100012856	0	44987582
1	BovineHD0100012857	0	44992077
1	BovineHD0100012858	0	44995634
1	BovineHD0100012862	0	45019582
1	BovineHD0100012866	0	45042789
1	BovineHD0100012868	0	45052090
1	BovineHD0100012869	0	45056994
1	BovineHD0100012870	0	45058993
1	BovineHD0100012872	0	45068624
1	BovineHD0100012873	0	45069323
1	BovineHD0100012875	0	45074924
1	BovineHD0100012876	0	45079689
1	BovineHD0100012877	0	45084940
1	BovineHD0100012878	0	45091547
1	BovineHD0100012881	0	45102502
1	BovineHD0100012883	0	45105482
1	BovineHD0100012884	0	45109432
1	BovineHD0100012885	0	45110815
1	BovineHD0100012886	0	45111726
1	BovineHD0100012887	0	45117861
1	BovineHD0100012888	0	45124814
1	BovineHD0100012889	0	45126351
1	BovineHD0100012891	0	45136261
1	BovineHD0100012892	0	45138020
1	BovineHD0100012894	0	45141648
1	BovineHD0100012895	0	45148191
1	BovineHD0100012896	0	45151561
1	BovineHD0100012902	0	45164996
1	BovineHD0100012903	0	45167583
1	BovineHD0100012906	0	45180123
1	BovineHD0100012909	0	45186467
1	BovineHD0100012910	0	45190416
1	BovineHD0100012912	0	45193516
1	BovineHD0100012913	0	45194358
1	BovineHD0100012914	0	45195578
1	BovineHD0100012915	0	45196900
1	BovineHD0100017107	0	60500061
1	BovineHD0100017108	0	60504874
1	BovineHD0100017109	0	60509923
1	BovineHD0100017110	0	60511537
1	BovineHD0100017111	0	60514340
1	BovineHD0100017112	0	60515762
1	BovineHD0100017114	0	60525010
1	BovineHD0100017116	0	60531818
1	BovineHD0100017117	0	60535671
1	BovineHD0100017118	0	60538124
1	BovineHD0100017119	0	60542269
1	BovineHD0100017120	0	60550140
1	BovineHD0100017121	0	60557397
1	BovineHD0100017122	0	60567948
1	BovineHD0100017123	0	60573340
1	BovineHD0100017124	0	60577424
1	BovineHD0100017125	0	60584146
1	BovineHD0100017126	0	60589238
1	BovineHD0100017127	0	60592622
1	BovineHD0100017128	0	60593381
1	BovineHD0100017129	0	60597050
1	BovineHD0100017130	0	60600622
1	BovineHD0100017131	0	60602209
1	BovineHD0100017132	0	60602819
1	BovineHD0100017133	0	60603803
1	BovineHD0100017134	0	60610505
1	BovineHD0100017135	0	60611530
1	BovineHD0100017136	0	60613124
1	BovineHD0100017137	0	60616408
1	BovineHD0100017138	0	60621825
1	BovineHD0100017139	0	60625862
1	BovineHD0100047034	0	60630342
1	BovineHD0100017140	0	60636700
1	BovineHD0100017141	0	60640838
1	BovineHD0100017142	0	60641669
1	BovineHD0100017144	0	60643985
1	BovineHD0100017145	0	60645563
1	BovineHD0100017146	0	60650102
1	BovineHD0100017147	0	60651172
1	BovineHD0100017148	0	60652005
1	BovineHD0100017149	0	60653940
1	BovineHD0100017150	0	60654968
1	BovineHD0100017151	0	60656150
1	BovineHD0100017152	0	60657214
1	BovineHD0100017153	0	60657959
1	BovineHD0100017154	0	60659748
1	BovineHD0100017155	0	60660872
1	BovineHD0100017156	0	60661788
1	BovineHD0100017157	0	60662726
1	BovineHD0100017158	0	60664179
1	BovineHD0100017159	0	60666928
1	BovineHD0100017161	0	60671152
1	BovineHD0100017164	0	60675105
1	BovineHD0100017165	0	60676991
1	BovineHD0100017167	0	60679210
1	BovineHD0100017168	0	60680125
1	BovineHD0100017169	0	60683405
1	BovineHD0100017170	0	60687491
1	BovineHD0100017172	0	60699891
1	BovineHD0100024496	0	85700587
1	BovineHD0100024497	0	85710068
1	BovineHD0100024498	0	85712137
1	BovineHD0100024499	0	85712619
1	BovineHD0100024503	0	85719890
1	BovineHD0100024504	0	85721014
1	BovineHD0100024505	0	85721927
1	BovineHD0100024506	0	85723136
1	BovineHD0100024507	0	85723625
1	BovineHD0100024508	0	85724197
1	BovineHD0100024509	0	85725626
1	BovineHD0100024510	0	85726738
1	BovineHD0100024511	0	85727293
1	BovineHD0100024514	0	85747572
1	BovineHD0100024515	0	85754383
1	BovineHD0100024516	0	85762409
1	BovineHD0100024517	0	85764346
1	BovineHD0100024518	0	85766744
1	BovineHD0100024519	0	85767345
1	BovineHD0100024521	0	85777468
1	BovineHD0100046517	0	85783489
1	BovineHD0100024523	0	85787156
1	BovineHD0100024524	0	85792801
1	BovineHD0100047092	0	88303172
1	BovineHD0100025116	0	88306559
1	BovineHD0100025117	0	88309769
1	BovineHD0100025118	0	88313725
1	BovineHD0100025119	0	88319436
1	BovineHD0100025121	0	88333592
1	BovineHD0100025123	0	88340516
1	BovineHD0100025125	0	88348708
1	BovineHD0100025126	0	88351669
1	BovineHD0100025130	0	88366327
1	BovineHD0100025131	0	88368820
1	BovineHD0100025133	0	88375375
1	BovineHD0100025134	0	88375996
1	BovineHD0100025135	0	88377397
1	BovineHD0100025140	0	88385874
1	BovineHD0100025145	0	88398777
1	BovineHD0100026834	0	94505445
1	BovineHD0100026835	0	94510840
1	BovineHD0100026837	0	94514974
1	BovineHD0100026838	0	94516235
1	BovineHD0100026840	0	94528106
1	BovineHD0100026841	0	94532371
1	BovineHD0100026842	0	94536922
1	BovineHD0100026843	0	94543432
1	BovineHD0100026844	0	94547078
1	BovineHD0100026846	0	94552526
1	BovineHD0100026849	0	94561735
1	BovineHD0100026850	0	94563418
1	BovineHD0100026852	0	94569153
1	BovineHD0100026854	0	94576378
1	BovineHD0100026855	0	94581777
1	BovineHD0100026856	0	94586281
1	BovineHD0100026857	0	94588771
1	BovineHD0100026858	0	94591492
1	BovineHD0100026859	0	94591967
1	BovineHD0100026860	0	94592784
1	BovineHD0100026861	0	94593600
1	BovineHD0100026862	0	94594183
1	BovineHD0100026863	0	94595276
1	BovineHD0100027002	0	95100264
1	BovineHD0100027003	0	95101021
1	BovineHD0100027004	0	95103330
1	BovineHD0100027005	0	95105180
1	BovineHD0100027008	0	95112031
1	BovineHD0100027010	0	95113922
1	BovineHD0100027012	0	95119031
1	BovineHD0100027014	0	95125160
1	BovineHD0100027015	0	95126050
1	BovineHD0100027016	0	95128717
1	BovineHD0100027017	0	95131034
1	BovineHD0100027019	0	95139875
1	BovineHD0100027020	0	95143683
1	BovineHD0100027022	0	95154151
1	BovineHD0100027023	0	95155076
1	BovineHD0100027025	0	95158490
1	BovineHD0100027026	0	95159039
1	BovineHD0100027027	0	95159504
1	BovineHD0100027028	0	95162832
1	BovineHD0100027029	0	95165458
1	BovineHD0100027030	0	95166452
1	BovineHD0100027032	0	95169058
1	BovineHD0100027033	0	95170024
1	BovineHD0100027034	0	95173195
1	BovineHD0100027035	0	95174165
1	BovineHD0100027037	0	95178326
1	BovineHD0100027038	0	95182240
1	BovineHD0100027039	0	95185391
1	BovineHD0100027040	0	95188662
1	BovineHD0100027041	0	95191432
1	BovineHD0100027042	0	95193165
1	BovineHD0100027044	0	95195281
1	BovineHD0100027045	0	95196633
1	BovineHD0100027046	0	95199779
1	BovineHD0100027047	0	95203544
1	BovineHD0100027048	0	95204454
1	BovineHD0100027049	0	95204964
1	BovineHD0100027051	0	95206774
1	BovineHD0100027052	0	95209780
1	BovineHD0100027053	0	95211527
1	BovineHD0100027054	0	95212200
1	BovineHD0100046533	0	95218212
1	BovineHD0100027056	0	95223001
1	BovineHD0100027057	0	95226068
1	BovineHD0100027059	0	95230091
1	BovineHD0100027060	0	95243370
1	BovineHD0100027061	0	95249015
1	BovineHD0100027062	0	95252719
1	BovineHD0100027064	0	95256979
1	BovineHD0100027073	0	95275545
1	BovineHD0100027076	0	95280701
1	BovineHD0100027078	0	95284161
1	BovineHD0100027079	0	95286380
1	BovineHD0100027080	0	95287082
1	BovineHD0100027081	0	95288676
1	BovineHD0100027082	0	95292632
1	BovineHD0100027085	0	95296267
1	BovineHD0100028096	0	98402825
1	BovineHD0100028097	0	98405765
1	BovineHD0100028098	0	98412380
1	BovineHD0100028099	0	98417535
1	BovineHD0100028100	0	98423635
1	BovineHD0100028101	0	98435079
1	BovineHD0100028102	0	98443010
1	BovineHD0100028105	0	98456883
1	BovineHD0100028106	0	98463741
1	BovineHD0100028108	0	98472421
1	BovineHD0100028109	0	98475576
1	BovineHD0100028112	0	98491667
1	BovineHD0100028114	0	98494109
1	BovineHD0100028117	0	98498166
1	BovineHD0100028119	0	98502082
1	BovineHD0100028120	0	98502782
1	BovineHD0100028122	0	98504075
1	BovineHD0100028123	0	98505400
1	BovineHD0100028124	0	98506487
1	BovineHD0100028125	0	98518111
1	BovineHD0100028126	0	98522934
1	BovineHD0100028128	0	98534561
1	BovineHD0100028130	0	98541890
1	BovineHD0100028131	0	98546946
1	BovineHD0100028132	0	98551489
1	BovineHD0100028133	0	98553642
1	BovineHD0100028134	0	98554241
1	BovineHD0100028135	0	98554802
1	BovineHD0100028136	0	98556404
1	BovineHD0100028137	0	98560115
1	BovineHD0100028138	0	98563200
1	BovineHD0100028139	0	98567934
1	BovineHD0100028140	0	98572002
1	BovineHD0100028141	0	98578741
1	BovineHD0100028142	0	98583025
1	BovineHD0100028144	0	98592300
1	BovineHD0100028145	0	98595987
1	BovineHD0100030429	0	107508500
1	BovineHD0100030430	0	107513662
1	BovineHD0100030431	0	107514870
1	BovineHD0100030432	0	107518233
1	BovineHD0100030434	0	107529447
1	BovineHD0100030435	0	107535813
1	BovineHD0100030436	0	107538208
1	BovineHD0100030438	0	107539817
1	BovineHD0100030440	0	107541636
1	BovineHD0100030441	0	107542666
1	BovineHD0100030442	0	107543914
1	BovineHD0100030443	0	107544870
1	BovineHD0100030444	0	107545399
1	BovineHD0100030445	0	107547228
1	BovineHD0100030446	0	107549178
1	BovineHD0100030447	0	107552580
1	BovineHD0100030448	0	107555692
1	BovineHD0100030449	0	107556936
1	BovineHD0100030450	0	107558595
1	BovineHD0100030451	0	107559653
1	BovineHD0100030452	0	107560334
1	BovineHD0100030453	0	107561661
1	BovineHD0100030455	0	107564284
1	BovineHD0100030456	0	107564794
1	BovineHD0100030457	0	107565942
1	BovineHD0100030458	0	107573051
1	BovineHD0100030459	0	107575027
1	BovineHD0100030460	0	107578137
1	BovineHD0100030461	0	107582920
1	BovineHD0100030462	0	107584717
1	BovineHD0100030463	0	107594255
1	BovineHD0100031584	0	111604962
1	BovineHD0100031585	0	111608195
1	BovineHD0100031586	0	111611919
1	BovineHD0100031587	0	111615822
1	BovineHD0100031588	0	111619189
1	BovineHD0100031589	0	111621939
1	BovineHD0100031590	0	111624613
1	BovineHD0100031592	0	111629965
1	BovineHD0100046564	0	111632647
1	BovineHD0100031594	0	111635410
1	BovineHD0100031596	0	111641890
1	BovineHD0100031599	0	111649068
1	BovineHD0100031600	0	111649938
1	BovineHD0100031601	0	111653532
1	BovineHD0100031602	0	111661060
1	BovineHD0100031603	0	111663977
1	BovineHD0100031604	0	111674525
1	BovineHD0100031605	0	111677307
1	BovineHD0100031606	0	111681497
1	BovineHD0100031607	0	111685293
1	BovineHD0100031608	0	111689176
1	BovineHD0100031610	0	111699982
1	BovineHD0100034358	0	121405020
1	BovineHD0100034359	0	121409462
1	BovineHD0100034360	0	121415123
1	BovineHD0100034361	0	121418217
1	BovineHD0100034363	0	121424108
1	BovineHD0100034365	0	121429139
1	BovineHD0100034367	0	121435133
1	BovineHD0100034368	0	121437576
1	BovineHD0100034370	0	121443203
1	BovineHD0100034371	0	121449699
1	BovineHD0100034372	0	121451014
1	BovineHD0100034373	0	121452256
1	BovineHD0100034374	0	121453545
1	BovineHD0100034376	0	121464958
1	BovineHD0100034378	0	121469913
1	BovineHD0100034379	0	121473698
1	BovineHD0100034380	0	121479143
1	BovineHD0100034382	0	121489261
1	BovineHD0100034383	0	121493153
1	BovineHD0100037114	0	130600753
1	BovineHD0100037115	0	130601401
1	BovineHD0100037116	0	130606722
1	BovineHD0100037117	0	130609283
1	BovineHD0100037118	0	130611806
1	BovineHD0100037119	0	130614566
1	BovineHD0100037121	0	130616104
1	BovineHD0100037122	0	130617286
1	BovineHD0100037123	0	130618030
1	BovineHD0100037124	0	130618826
1	BovineHD0100037128	0	130622582
1	BovineHD0100037129	0	130623339
1	BovineHD0100037133	0	130626858
1	BovineHD0100037135	0	130628163
1	BovineHD4100000743	0	130628884
1	BovineHD0100037136	0	130629617
1	BovineHD0100037137	0	130631027
1	BovineHD0100037138	0	130631586
1	BovineHD0100037139	0	130639395
1	BovineHD0100037140	0	130647422
1	BovineHD0100037143	0	130654213
1	BovineHD0100037144	0	130657394
1	BovineHD0100037145	0	130660514
1	BovineHD0100037147	0	130668857
1	BovineHD0100037149	0	130675389
1	BovineHD0100037150	0	130676807
1	BovineHD0100037151	0	130678762
1	BovineHD0100037152	0	130679807
1	BovineHD0100037153	0	130686484
1	BovineHD0100037154	0	130687641
1	BovineHD0100037155	0	130688796
1	BovineHD0100037156	0	130691141
1	BovineHD0100037157	0	130691741
1	BovineHD0100037158	0	130692488
1	BovineHD0100037160	0	130693981
1	BovineHD0100037162	0	130695724
1	BovineHD0100037164	0	130697990
1	BovineHD0100037165	0	130699955
1	BovineHD0100037675	0	132300381
1	BovineHD0100037676	0	132304418
1	BovineHD0100037677	0	132309110
1	BovineHD0100037678	0	132310481
1	BovineHD0100037679	0	132311456
1	BovineHD0100037680	0	132313878
1	BovineHD0100037681	0	132314909
1	BovineHD0100037682	0	132317458
1	BovineHD0100037683	0	132319207
1	BovineHD0100037684	0	132320533
1	BovineHD0100037685	0	132321964
1	BovineHD0100037686	0	132323030
1	BovineHD0100037687	0	132324121
1	BovineHD0100037688	0	132325226
1	BovineHD0100037690	0	132331882
1	BovineHD0100037691	0	132337438
1	BovineHD0100037692	0	132338002
1	BovineHD0100037693	0	132339365
1	BovineHD0100037694	0	132340097
1	BovineHD0100037695	0	132341136
1	BovineHD0100037696	0	132343817
1	BovineHD0100037698	0	132347489
1	BovineHD0100037699	0	132350680
1	BovineHD0100037700	0	132370021
1	BovineHD0100037701	0	132370985
1	BovineHD0100037702	0	132372939
1	BovineHD0100037703	0	132373633
1	BovineHD0100037704	0	132375567
1	BovineHD0100037707	0	132385787
1	BovineHD0100037708	0	132390445
1	BovineHD0100037709	0	132398347
1	BovineHD0100037938	0	133200776
1	BovineHD0100037939	0	133206035
1	BovineHD0100037940	0	133211087
1	BovineHD0100037941	0	133212021
1	BovineHD0100037942	0	133215146
1	BovineHD0100037943	0	133216767
1	BovineHD0100047231	0	133221343
1	BovineHD0100037945	0	133225734
1	BovineHD0100037948	0	133234702
1	BovineHD0100037949	0	133238094
1	BovineHD0100037952	0	133245034
1	BovineHD0100037953	0	133246003
1	BovineHD0100037955	0	133249175
1	BovineHD0100037956	0	133250621
1	BovineHD0100037957	0	133251658
1	BovineHD0100037959	0	133253959
1	BovineHD0100037960	0	133261394
1	BovineHD0100037962	0	133266321
1	BovineHD0100037963	0	133271429
1	BovineHD0100037965	0	133278300
1	BovineHD0100037966	0	133278896
1	BovineHD0100037967	0	133279364
1	BovineHD0100037968	0	133280026
1	BovineHD0100037969	0	133280992
1	BovineHD0100037970	0	133281803
1	BovineHD0100037971	0	133283246
1	BovineHD0100037972	0	133284187
1	BovineHD0100037973	0	133284950
1	BovineHD0100037974	0	133286950
1	BovineHD0100037975	0	133289522
1	BovineHD0100037976	0	133290224
1	BovineHD0100037977	0	133290726
1	BovineHD0100037978	0	133291216
1	BovineHD0100037979	0	133292875
1	BovineHD0100037980	0	133293743
1	BovineHD0100037981	0	133294828
1	BovineHD0100037982	0	133295395
1	BovineHD0100037983	0	133296070
1	BovineHD0100037984	0	133296746
1	BovineHD0100037985	0	133299309
1	BovineHD0100039509	0	138406167
1	BovineHD0100039510	0	138409867
1	BovineHD0100039511	0	138414768
1	BovineHD0100039512	0	138418093
1	BovineHD0100039513	0	138425767
1	BovineHD0100039514	0	138428716
1	BovineHD0100039516	0	138433882
1	BovineHD0100039518	0	138440203
1	BovineHD0100039519	0	138442780
1	BovineHD0100039520	0	138444451
1	BovineHD0100039521	0	138445564
1	BovineHD0100039522	0	138446575
1	BovineHD0100039523	0	138451372
1	BovineHD0100039524	0	138452166
1	BovineHD0100039526	0	138457179
1	BovineHD0100039527	0	138458268
1	BovineHD0100039528	0	138460279
1	BovineHD0100039529	0	138463497
1	BovineHD0100039531	0	138466619
1	BovineHD0100039534	0	138475893
1	BovineHD0100039535	0	138480715
1	BovineHD0100039536	0	138481657
1	BovineHD0100039537	0	138482474
1	BovineHD0100039541	0	138495190
1	BovineHD0100039542	0	138498688
1	BovineHD0100039543	0	138499544
1	BovineHD0100039544	0	138500385
1	BovineHD0100039545	0	138502208
1	BovineHD0100039546	0	138502908
1	BovineHD0100039547	0	138503941
1	BovineHD0100039549	0	138510793
1	BovineHD0100039550	0	138511606
1	BovineHD0100039551	0	138512492
1	BovineHD0100039552	0	138515481
1	BovineHD0100039553	0	138519398
1	BovineHD0100039554	0	138524177
1	BovineHD0100039556	0	138526238
1	BovineHD0100039557	0	138532605
1	BovineHD0100039558	0	138533825
1	BovineHD0100039560	0	138539695
1	BovineHD0100039561	0	138545586
1	BovineHD0100047251	0	138548743
1	BovineHD0100039562	0	138575363
1	BovineHD0100039563	0	138578391
1	BovineHD0100039564	0	138582718
1	BovineHD0100039566	0	138589739
1	BovineHD0100039567	0	138592996
1	BovineHD0100039568	0	138596715
1	BovineHD0100039570	0	138601259
1	BovineHD0100039571	0	138601914
1	BovineHD0100039572	0	138606699
1	BovineHD0100039573	0	138607355
1	BovineHD0100039574	0	138607992
1	BovineHD0100039575	0	138608927
1	BovineHD0100039576	0	138615713
1	BovineHD0100039578	0	138617914
1	BovineHD0100039579	0	138619119
1	BovineHD0100039580	0	138620502
1	BovineHD0100039581	0	138621317
1	BovineHD0100039582	0	138622757
1	BovineHD0100039583	0	138624838
1	BovineHD0100039585	0	138637663
1	BovineHD0100039586	0	138638660
1	BovineHD0100039587	0	138639707
1	BovineHD0100039589	0	138641730
1	BovineHD0100039590	0	138645173
1	BovineHD0100039591	0	138645764
1	BovineHD0100039592	0	138646454
1	BovineHD0100039593	0	138647152
1	BovineHD0100039594	0	138648550
1	BovineHD0100039595	0	138650939
1	BovineHD0100039596	0	138653010
1	BovineHD0100039597	0	138654380
1	BovineHD0100039598	0	138661435
1	BovineHD0100039600	0	138666099
1	BovineHD0100039601	0	138669737
1	BovineHD0100039602	0	138678517
1	BovineHD0100039603	0	138687469
1	BovineHD0100039604	0	138705176
1	BovineHD0100039605	0	138708702
1	BovineHD0100039609	0	138725422
1	BovineHD0100039610	0	138725969
1	BovineHD0100039611	0	138727163
1	BovineHD0100039612	0	138731502
1	BovineHD0100039613	0	138734988
1	BovineHD0100039614	0	138736357
1	BovineHD0100039615	0	138737463
1	BovineHD0100039616	0	138742811
1	BovineHD0100039617	0	138754111
1	BovineHD0100039618	0	138754793
1	BovineHD0100039620	0	138765815
1	BovineHD0100039621	0	138771276
1	BovineHD0100039622	0	138776993
1	BovineHD0100039623	0	138777814
1	BovineHD0100039624	0	138778774
1	BovineHD0100039625	0	138779902
1	BovineHD0100039626	0	138781091
1	BovineHD0100039627	0	138783057
1	BovineHD0100039628	0	138784009
1	BovineHD0100039629	0	138791444
1	BovineHD0100039631	0	138802112
1	BovineHD0100039633	0	138815380
1	BovineHD0100039635	0	138818432
1	BovineHD0100039637	0	138821972
1	BovineHD0100039638	0	138823291
1	BovineHD0100039639	0	138824912
1	BovineHD0100039640	0	138826286
1	BovineHD0100039641	0	138827537
1	BovineHD0100039643	0	138829505
1	BovineHD0100039644	0	138834648
1	BovineHD0100039648	0	138849302
1	BovineHD0100039649	0	138856144
1	BovineHD0100039651	0	138861259
1	BovineHD0100039653	0	138862875
1	BovineHD0100039654	0	138866304
1	BovineHD0100039655	0	138867644
1	BovineHD0100039656	0	138870350
1	BovineHD0100039657	0	138873718
1	BovineHD0100039658	0	138880332
1	BovineHD0100039659	0	138881416
1	BovineHD0100039660	0	138886344
1	BovineHD0100039661	0	138888371
1	BovineHD0100039662	0	138892731
1	BovineHD0100039663	0	138899351
2	BovineHD0200003052	0	11101089
2	BovineHD0200003053	0	11106244
2	BovineHD0200003055	0	11108992
2	BovineHD0200003056	0	11111202
2	BovineHD0200003057	0	11117935
2	BovineHD0200003059	0	11124327
2	BovineHD0200003060	0	11125908
2	BovineHD0200003061	0	11126859
2	BovineHD0200003062	0	11131485
2	BovineHD0200003063	0	11134836
2	BovineHD0200003064	0	11139546
2	BovineHD0200003065	0	11141424
2	BovineHD0200003066	0	11142881
2	BovineHD0200003067	0	11143934
2	BovineHD0200003069	0	11148899
2	BovineHD0200003070	0	11149838
2	BovineHD0200003071	0	11150648
2	BovineHD0200003072	0	11154512
2	BovineHD0200003074	0	11156497
2	BovineHD0200003075	0	11158384
2	BovineHD0200003076	0	11163300
2	BovineHD0200003077	0	11166355
2	BovineHD0200003079	0	11176485
2	BovineHD0200003081	0	11180955
2	BovineHD0200003084	0	11191597
2	BovineHD0200003085	0	11192297
2	BovineHD0200003673	0	13106475
2	BovineHD0200003674	0	13114941
2	BovineHD4100001007	0	13116716
2	BovineHD0200003675	0	13118738
2	BovineHD0200003676	0	13121847
2	BovineHD0200003677	0	13130956
2	BovineHD0200003678	0	13132076
2	BovineHD0200003679	0	13135398
2	BovineHD0200003680	0	13140405
2	BovineHD0200003681	0	13142571
2	BovineHD0200003682	0	13144439
2	BovineHD0200003684	0	13147145
2	BovineHD0200003687	0	13152306
2	BovineHD0200003689	0	13155951
2	BovineHD0200003690	0	13157159
2	BovineHD0200003691	0	13159176
2	BovineHD0200003693	0	13160973
2	BovineHD0200003694	0	13161863
2	BovineHD0200003698	0	13171856
2	BovineHD0200003699	0	13178068
2	BovineHD0200003700	0	13181449
2	BovineHD0200003701	0	13185447
2	BovineHD0200003702	0	13189736
2	BovineHD0200003703	0	13197503
2	BovineHD0200003704	0	13198199
2	BovineHD0200008205	0	28104891
2	BovineHD0200008206	0	28109151
2	BovineHD0200008207	0	28110971
2	BovineHD0200008210	0	28123348
2	BovineHD0200008211	0	28127701
2	BovineHD0200040534	0	28132783
2	BovineHD0200008212	0	28137499
2	BovineHD0200008213	0	28140022
2	BovineHD0200008214	0	28142923
2	BovineHD0200008215	0	28144601
2	BovineHD0200008216	0	28154018
2	BovineHD0200008217	0	28155469
2	BovineHD0200008219	0	28164498
2	BovineHD0200008220	0	28168133
2	BovineHD0200008221	0	28173259
2	BovineHD0200008222	0	28180882
2	BovineHD0200008223	0	28181480
2	BovineHD0200008226	0	28193079
2	BovineHD0200008227	0	28197005
2	BovineHD0200017078	0	60004445
2	BovineHD0200017079	0	60009156
2	BovineHD0200017080	0	60014077
2	BovineHD0200017091	0	60044386
2	BovineHD0200017093	0	60048511
2	BovineHD0200017094	0	60051452
2	BovineHD0200017095	0	60054737
2	BovineHD0200017096	0	60058427
2	BovineHD0200017097	0	60063026
2	BovineHD0200017098	0	60067186
2	BovineHD0200017099	0	60069775
2	BovineHD0200017100	0	60073251
2	BovineHD0200017104	0	60078660
2	BovineHD0200017105	0	60079643
2	BovineHD0200017106	0	60080542
2	BovineHD0200017107	0	60084154
2	BovineHD0200017108	0	60091247
2	BovineHD0200017109	0	60093614
2	BovineHD0200017110	0	60097312
2	BovineHD0200024818	0	87217882
2	BovineHD0200024819	0	87222210
2	BovineHD0200024820	0	87230970
2	BovineHD0200024822	0	87238110
2	BovineHD0200024824	0	87244448
2	BovineHD0200024825	0	87249039
2	BovineHD0200024829	0	87268844
2	BovineHD0200024830	0	87274190
2	BovineHD0200024831	0	87275204
2	BovineHD0200024833	0	87281636
2	BovineHD0200024834	0	87284279
2	BovineHD0200024836	0	87292226
2	BovineHD0200024837	0	87294760
2	BovineHD0200024838	0	87296885
2	BovineHD0200024839	0	87299557
2	BovineHD0200029869	0	103900241
2	BovineHD0200029870	0	103904842
2	BovineHD0200029871	0	103905882
2	BovineHD0200029872	0	103906717
2	BovineHD0200029873	0	103907329
2	BovineHD0200029874	0	103909639
2	BovineHD0200040249	0	103912217
2	BovineHD0200029875	0	103914765
2	BovineHD4100001455	0	103916170
2	BovineHD0200029876	0	103919738
2	BovineHD0200029877	0	103921409
2	BovineHD0200029878	0	103922594
2	BovineHD0200029879	0	103924144
2	BovineHD0200029880	0	103928715
2	BovineHD0200029881	0	103932894
2	BovineHD0200029882	0	103935949
2	BovineHD0200029883	0	103939740
2	BovineHD0200029884	0	103945009
2	BovineHD0200029885	0	103947733
2	BovineHD0200029887	0	103954966
2	BovineHD0200029889	0	103963469
2	BovineHD0200029890	0	103964817
2	BovineHD0200029891	0	103965460
2	BovineHD0200029892	0	103966519
2	BovineHD0200029893	0	103970708
2	BovineHD0200029895	0	103979134
2	BovineHD0200029896	0	103986776
2	BovineHD0200029898	0	103988277
2	BovineHD0200030115	0	104802143
2	BovineHD0200030116	0	104803223
2	BovineHD0200030117	0	104805015
2	BovineHD0200030118	0	104807068
2	BovineHD0200030119	0	104807986
2	BovineHD0200030120	0	104809868
2	BovineHD0200030121	0	104810559
2	BovineHD0200030122	0	104811036
2	BovineHD0200030123	0	104815647
2	BovineHD0200030124	0	104822509
2	BovineHD0200030127	0	104825238
2	BovineHD0200030128	0	104825968
2	BovineHD0200030129	0	104826516
2	BovineHD0200030131	0	104832477
2	BovineHD0200030132	0	104835932
2	BovineHD0200030134	0	104839644
2	BovineHD0200030135	0	104844531
2	BovineHD0200030136	0	104846073
2	BovineHD0200030137	0	104849690
2	BovineHD0200030138	0	104852398
2	BovineHD0200030141	0	104859131
2	BovineHD0200030142	0	104859830
2	BovineHD0200030144	0	104861639
2	BovineHD0200030147	0	104867784
2	BovineHD0200030148	0	104868718
2	BovineHD0200030149	0	104869632
2	BovineHD0200030150	0	104871217
2	BovineHD0200030151	0	104871742
2	BovineHD0200030152	0	104872641
2	BovineHD0200030153	0	104876404
2	BovineHD0200030154	0	104878613
2	BovineHD0200030155	0	104879310
2	BovineHD0200030156	0	104883862
2	BovineHD0200030157	0	104887743
2	BovineHD0200030159	0	104889390
2	BovineHD0200030160	0	104890667
2	BovineHD0200030161	0	104891967
2	BovineHD0200030162	0	104892874
2	BovineHD0200030163	0	104893542
2	BovineHD0200030164	0	104896360
2	BovineHD0200030165	0	104897138
2	BovineHD0200030166	0	104897827
2	BovineHD0200030167	0	104899185
2	BovineHD0200030169	0	104902343
2	BovineHD0200030170	0	104903661
2	BovineHD0200030171	0	104904150
2	BovineHD0200030172	0	104904681
2	BovineHD0200030174	0	104910384
2	BovineHD0200030175	0	104912286
2	BovineHD0200030178	0	104917307
2	BovineHD0200030179	0	104921680
2	BovineHD0200030180	0	104924308
2	BovineHD0200030181	0	104925054
2	BovineHD0200030182	0	104925870
2	BovineHD0200030184	0	104936152
2	BovineHD0200030186	0	104940691
2	BovineHD0200030187	0	104942935
2	BovineHD0200030188	0	104945934
2	BovineHD0200030189	0	104947022
2	BovineHD0200030190	0	104948333
2	BovineHD0200030193	0	104952317
2	BovineHD0200030194	0	104953210
2	BovineHD0200030195	0	104954211
2	BovineHD0200030196	0	104955666
2	BovineHD0200030197	0	104956146
2	BovineHD0200030198	0	104956892
2	BovineHD0200030199	0	104958840
2	BovineHD0200030200	0	104960785
2	BovineHD0200030201	0	104961536
2	BovineHD0200030203	0	104972127
2	BovineHD0200030204	0	104979354
2	BovineHD0200030205	0	104982645
2	BovineHD0200040754	0	104986555
2	BovineHD0200030206	0	104990630
2	BovineHD0200030207	0	104996528
2	BovineHD0200030210	0	105004769
2	BovineHD0200030212	0	105007940
2	BovineHD0200030213	0	105009627
2	BovineHD0200030214	0	105011773
2	BovineHD0200030216	0	105015747
2	BovineHD0200030217	0	105018574
2	BovineHD0200030218	0	105019736
2	BovineHD0200030219	0	105020316
2	BovineHD0200030220	0	105020883
2	BovineHD0200030221	0	105022119
2	BovineHD0200030222	0	105022869
2	BovineHD0200030223	0	105023466
2	BovineHD0200030224	0	105024022
2	BovineHD0200030225	0	105029003
2	BovineHD0200030226	0	105036532
2	BovineHD0200030227	0	105039631
2	BovineHD0200030228	0	105040403
2	BovineHD0200030230	0	105041634
2	BovineHD0200030231	0	105042095
2	BovineHD0200030232	0	105044984
2	BovineHD0200030233	0	105048066
2	BovineHD0200030234	0	105048835
2	BovineHD0200030235	0	105050352
2	BovineHD0200030236	0	105051252
2	BovineHD0200030238	0	105057362
2	BovineHD0200030239	0	105060678
2	BovineHD0200030240	0	105061831
2	BovineHD0200030241	0	105066298
2	BovineHD0200030242	0	105067324
2	BovineHD0200030244	0	105069141
2	BovineHD0200030246	0	105075066
2	BovineHD0200030247	0	105078349
2	BovineHD0200030248	0	105082207
2	BovineHD0200030250	0	105091021
2	BovineHD0200030415	0	105600969
2	BovineHD0200030416	0	105602817
2	BovineHD0200030417	0	105603519
2	BovineHD0200030418	0	105604083
2	BovineHD0200030420	0	105606129
2	BovineHD0200030421	0	105607055
2	BovineHD0200030422	0	105607911
2	BovineHD0200030423	0	105609284
2	BovineHD0200030424	0	105609905
2	BovineHD0200030425	0	105610707
2	BovineHD0200030426	0	105611970
2	BovineHD0200030427	0	105612893
2	BovineHD0200030428	0	105623147
2	BovineHD0200030430	0	105635720
2	BovineHD0200030431	0	105636542
2	BovineHD0200030432	0	105643016
2	BovineHD0200030433	0	105646849
2	BovineHD0200030434	0	105652173
2	BovineHD0200030435	0	105659178
2	BovineHD0200030436	0	105660360
2	BovineHD0200030437	0	105661234
2	BovineHD0200030438	0	105662403
2	BovineHD0200030439	0	105663076
2	BovineHD0200030440	0	105664865
2	BovineHD0200030441	0	105668830
2	BovineHD0200030442	0	105670024
2	BovineHD0200030443	0	105671838
2	BovineHD0200030444	0	105675513
2	BovineHD0200030445	0	105678597
2	BovineHD0200030446	0	105681561
2	BovineHD0200030447	0	105684577
2	BovineHD0200030448	0	105686164
2	BovineHD0200030449	0	105688483
2	BovineHD0200030451	0	105690170
2	BovineHD0200030452	0	105691000
2	BovineHD0200030453	0	105695302
2	BovineHD4100001465	0	105698405
2	BovineHD0200030454	0	105699844
3	BovineHD0300002944	0	8918173
3	BovineHD0300002946	0	8921573
3	BovineHD0300002951	0	8930545
3	BovineHD0300002953	0	8941589
3	BovineHD0300002954	0	8942517
3	BovineHD0300002959	0	8947791
3	BovineHD0300002960	0	8949393
3	BovineHD0300002961	0	8950490
3	BovineHD0300002963	0	8952200
3	BovineHD0300002966	0	8954234
3	BovineHD0300002967	0	8955954
3	BovineHD0300002969	0	8971638
3	BovineHD0300002970	0	8973247
3	BovineHD0300002972	0	8979432
3	BovineHD0300002973	0	8983370
3	BovineHD0300002974	0	8984749
3	BovineHD0300002975	0	8985433
3	BovineHD0300002977	0	8992226
3	BovineHD0300002980	0	8995362
3	BovineHD0300002981	0	8998553
3	BovineHD0300007827	0	25008982
3	BovineHD0300007830	0	25010956
3	BovineHD0300007831	0	25012379
3	BovineHD0300007832	0	25013585
3	BovineHD0300007834	0	25017142
3	BovineHD0300007839	0	25030717
3	BovineHD0300007841	0	25031963
3	BovineHD0300007844	0	25034070
3	BovineHD0300007845	0	25035652
3	BovineHD0300007846	0	25036601
3	BovineHD0300007847	0	25037265
3	BovineHD0300007850	0	25042862
3	BovineHD0300007851	0	25044079
3	BovineHD0300007853	0	25046162
3	BovineHD0300007860	0	25052786
3	BovineHD0300007864	0	25056579
3	BovineHD0300007866	0	25058639
3	BovineHD0300007867	0	25059491
3	BovineHD0300007868	0	25060129
3	BovineHD0300007869	0	25060678
3	BovineHD0300007871	0	25063494
3	BovineHD0300007872	0	25067165
3	BovineHD0300007876	0	25072068
3	BovineHD0300007878	0	25073538
3	BovineHD0300007879	0	25074163
3	BovineHD0300007882	0	25077416
3	BovineHD0300007890	0	25086104
3	BovineHD0300007892	0	25096995
3	BovineHD0300009341	0	29520865
3	BovineHD0300009344	0	29533531
3	BovineHD0300009345	0	29538625
3	BovineHD0300009346	0	29542052
3	BovineHD0300036036	0	29544779
3	BovineHD0300009347	0	29547881
3	BovineHD0300009348	0	29552917
3	BovineHD0300009350	0	29561617
3	BovineHD0300009351	0	29566325
3	BovineHD0300009352	0	29574165
3	BovineHD0300009353	0	29577995
3	BovineHD0300009354	0	29581953
3	BovineHD0300009355	0	29584304
3	BovineHD0300009356	0	29585246
3	BovineHD0300009357	0	29588837
3	BovineHD0300009358	0	29591484
3	BovineHD0300009359	0	29597861
3	BovineHD0300017763	0	59102395
3	BovineHD0300017764	0	59103667
3	BovineHD0300017765	0	59104265
3	BovineHD0300017766	0	59105211
3	BovineHD0300017767	0	59106293
3	BovineHD0300017768	0	59109464
3	BovineHD0300017769	0	59115111
3	BovineHD0300017770	0	59115772
3	BovineHD0300017774	0	59129872
3	BovineHD0300017775	0	59134260
3	BovineHD0300017776	0	59141313
3	BovineHD0300017778	0	59147127
3	BovineHD0300017780	0	59152689
3	BovineHD0300017782	0	59156237
3	BovineHD0300017784	0	59159217
3	BovineHD0300017786	0	59165742
3	BovineHD0300035575	0	59169513
3	BovineHD0300017788	0	59179344
3	BovineHD0300017789	0	59182571
3	BovineHD0300017791	0	59189070
3	BovineHD0300017793	0	59198553
3	BovineHD0300032398	0	112501545
3	BovineHD0300032399	0	112502119
3	BovineHD0300032400	0	112504575
3	BovineHD0300032401	0	112505213
3	BovineHD0300032402	0	112505845
3	BovineHD4100002483	0	112506711
3	BovineHD0300032403	0	112507232
3	BovineHD0300032404	0	112507806
3	BovineHD0300032405	0	112509930
3	BovineHD0300032406	0	112511613
3	BovineHD0300032407	0	112512170
3	BovineHD0300032408	0	112513143
3	BovineHD0300032409	0	112513918
3	BovineHD0300032410	0	112514394
3	BovineHD0300032414	0	112517366
3	BovineHD0300032415	0	112518124
3	BovineHD0300032416	0	112520146
3	BovineHD0300032417	0	112520945
3	BovineHD0300032418	0	112522614
3	BovineHD0300032420	0	112528099
3	BovineHD0300032421	0	112528632
3	BovineHD0300032422	0	112530843
3	BovineHD0300032423	0	112533855
3	BovineHD0300032424	0	112537475
3	BovineHD0300032425	0	112540489
3	BovineHD0300032426	0	112541882
3	BovineHD0300032428	0	112546899
3	BovineHD0300032430	0	112552923
3	BovineHD0300032431	0	112557121
3	BovineHD0300032432	0	112559783
3	BovineHD0300032433	0	112563926
3	BovineHD0300032434	0	112565264
3	BovineHD0300032435	0	112566405
3	BovineHD0300032436	0	112566903
3	BovineHD0300032437	0	112571774
3	BovineHD0300032438	0	112572560
3	BovineHD0300032439	0	112573312
3	BovineHD0300032440	0	112579807
3	BovineHD0300032441	0	112583151
3	BovineHD0300032443	0	112588871
3	BovineHD0300032444	0	112589772
3	BovineHD0300032445	0	112591157
3	BovineHD0300032446	0	112592511
3	BovineHD0300032447	0	112595771
3	BovineHD0300032448	0	112598231
3	BovineHD0300032449	0	112599605
3	BovineHD0300032450	0	112600116
3	BovineHD0300032451	0	112603103
3	BovineHD0300032452	0	112605905
3	BovineHD0300032453	0	112607383
3	BovineHD0300032454	0	112610911
3	BovineHD0300032455	0	112613017
3	BovineHD0300032456	0	112616416
3	BovineHD0300032457	0	112616879
3	BovineHD0300032458	0	112618616
3	BovineHD0300032459	0	112620045
3	BovineHD0300032460	0	112623444
3	BovineHD0300032462	0	112628559
3	BovineHD0300032463	0	112629114
3	BovineHD0300032464	0	112629956
3	BovineHD0300032465	0	112630620
3	BovineHD0300032466	0	112631115
3	BovineHD0300032467	0	112632997
3	BovineHD0300032468	0	112633579
3	BovineHD0300032469	0	112634769
3	BovineHD0300032470	0	112635352
3	BovineHD0300032471	0	112636269
3	BovineHD0300032472	0	112638199
3	BovineHD0300032473	0	112641580
3	BovineHD0300032474	0	112644948
3	BovineHD0300032475	0	112651665
3	BovineHD0300032476	0	112652333
3	BovineHD0300032477	0	112653410
3	BovineHD0300032478	0	112654009
3	BovineHD0300032479	0	112655518
3	BovineHD0300032480	0	112656374
3	BovineHD0300032481	0	112656920
3	BovineHD0300032483	0	112660334
3	BovineHD0300032484	0	112660909
3	BovineHD0300032485	0	112661766
3	BovineHD0300032486	0	112662478
3	BovineHD0300032488	0	112664048
3	BovineHD0300032489	0	112664508
3	BovineHD0300032490	0	112665027
3	BovineHD0300032491	0	112666864
3	BovineHD0300032492	0	112667533
3	BovineHD0300032493	0	112670113
3	BovineHD0300032494	0	112674670
3	BovineHD0300032495	0	112678394
3	BovineHD0300032496	0	112681210
3	BovineHD0300032497	0	112684094
3	BovineHD0300032498	0	112688799
3	BovineHD0300032499	0	112691159
3	BovineHD0300032501	0	112692971
3	BovineHD0300032502	0	112695273
3	BovineHD0300032503	0	112695981
3	BovineHD0300034835	0	119400623
3	BovineHD0300034836	0	119401670
3	BovineHD0300034840	0	119409321
3	BovineHD0300034843	0	119416389
3	BovineHD0300034844	0	119418005
3	BovineHD0300034845	0	119419071
3	BovineHD0300034846	0	119419955
3	BovineHD0300034847	0	119421144
3	BovineHD0300034848	0	119424983
3	BovineHD0300034849	0	119427467
3	BovineHD0300034853	0	119434625
3	BovineHD0300034854	0	119438666
3	BovineHD0300034855	0	119441815
3	BovineHD0300034856	0	119446460
3	BovineHD0300034858	0	119447873
3	BovineHD0300034859	0	119450405
3	BovineHD0300034860	0	119451586
3	BovineHD0300034861	0	119452889
3	BovineHD0300034862	0	119454323
3	BovineHD0300034865	0	119459824
3	BovineHD0300034867	0	119461636
3	BovineHD0300034868	0	119462443
3	BovineHD0300034869	0	119463363
3	BovineHD0300034870	0	119464989
3	BovineHD0300034871	0	119469599
3	BovineHD0300034875	0	119473539
3	BovineHD0300034878	0	119483708
3	BovineHD0300034879	0	119490208
3	BovineHD0300034880	0	119494395
3	BovineHD0300036392	0	119497448
3	BovineHD0300034990	0	119741411
3	BovineHD0300034992	0	119744196
3	BovineHD0300034993	0	119752388
3	BovineHD0300034994	0	119753252
3	BovineHD0300034995	0	119754433
3	BovineHD0300034996	0	119754918
3	BovineHD0300034997	0	119756149
3	BovineHD0300034999	0	119759184
3	BovineHD0300035001	0	119762038
3	BovineHD0300035002	0	119762515
3	BovineHD0300035004	0	119764973
3	BovineHD0300035005	0	119767138
3	BovineHD0300035006	0	119769830
3	BovineHD0300035007	0	119772837
3	BovineHD0300035008	0	119775433
3	BovineHD0300035009	0	119778431
3	BovineHD0300035010	0	119778923
3	BovineHD0300035011	0	119779461
3	BovineHD0300035012	0	119780513
3	BovineHD0300035013	0	119781608
3	BovineHD0300035015	0	119788685
3	BovineHD0300035017	0	119793855
4	BovineHD0400000186	0	915715
4	BovineHD0400000187	0	919891
4	BovineHD0400000189	0	948720
4	BovineHD0400000191	0	951731
4	BovineHD0400000192	0	953991
4	BovineHD0400000193	0	955455
4	BovineHD0400000194	0	956185
4	BovineHD0400000195	0	957133
4	BovineHD0400000196	0	958992
4	BovineHD0400000197	0	960886
4	BovineHD0400000198	0	962560
4	BovineHD0400000199	0	965159
4	BovineHD0400000200	0	965919
4	BovineHD0400000201	0	971123
4	BovineHD0400000202	0	972429
4	BovineHD0400000203	0	977895
4	BovineHD0400000204	0	978536
4	BovineHD0400000206	0	985653
4	BovineHD0400000207	0	988395
4	BovineHD0400000208	0	991807
4	BovineHD4100002590	0	994681
4	BovineHD0400000209	0	995820
4	BovineHD0400007270	0	24800412
4	BovineHD0400007271	0	24803392
4	BovineHD0400007272	0	24804884
4	BovineHD0400007273	0	24806065
4	BovineHD0400035919	0	24810013
4	BovineHD0400007274	0	24815450
4	BovineHD0400007275	0	24818438
4	BovineHD0400007276	0	24821143
4	BovineHD0400007280	0	24839441
4	BovineHD0400007282	0	24852703
4	BovineHD0400007283	0	24867613
4	BovineHD0400007284	0	24870921
4	BovineHD0400007285	0	24874152
4	BovineHD0400007286	0	24878091
4	BovineHD0400007287	0	24884982
4	BovineHD0400007288	0	24888229
4	BovineHD0400007289	0	24895353
4	BovineHD0400009469	0	33400990
4	BovineHD0400009471	0	33410215
4	BovineHD0400009472	0	33413079
4	BovineHD0400009473	0	33419289
4	BovineHD0400009474	0	33425124
4	BovineHD0400035962	0	33429369
4	BovineHD0400009477	0	33439663
4	BovineHD0400009478	0	33450737
4	BovineHD0400009482	0	33471875
4	BovineHD0400009486	0	33494749
4	BovineHD0400026985	0	96703815
4	BovineHD0400026987	0	96709810
4	BovineHD0400026990	0	96717600
4	BovineHD0400026994	0	96734887
4	BovineHD0400026995	0	96735419
4	BovineHD0400026996	0	96738815
4	BovineHD0400026999	0	96745938
4	BovineHD0400027001	0	96751590
4	BovineHD0400027002	0	96752498
4	BovineHD0400027003	0	96753518
4	BovineHD0400027004	0	96754107
4	BovineHD0400027005	0	96755427
4	BovineHD0400027006	0	96755903
4	BovineHD0400027007	0	96756519
4	BovineHD4100003154	0	96757112
4	BovineHD0400027008	0	96757789
4	BovineHD0400027009	0	96758464
4	BovineHD0400027010	0	96759008
4	BovineHD0400027011	0	96759630
4	BovineHD0400027012	0	96760616
4	BovineHD0400027014	0	96761976
4	BovineHD0400027015	0	96762916
4	BovineHD4100003156	0	96764753
4	BovineHD0400027016	0	96765735
4	BovineHD0400027019	0	96772730
4	BovineHD0400027020	0	96773303
4	BovineHD0400027021	0	96774849
4	BovineHD0400027022	0	96775469
4	BovineHD0400027023	0	96776361
4	BovineHD0400027024	0	96779190
4	BovineHD0400027025	0	96780323
4	BovineHD0400027027	0	96782701
4	BovineHD0400027028	0	96783419
4	BovineHD0400027029	0	96783892
4	BovineHD0400027030	0	96784427
4	BovineHD0400027031	0	96785166
4	BovineHD0400027032	0	96785997
4	BovineHD0400027033	0	96788555
4	BovineHD0400027035	0	96789957
4	BovineHD0400027037	0	96804757
4	BovineHD0400027042	0	96814968
4	BovineHD0400027043	0	96815697
4	BovineHD0400027045	0	96817980
4	BovineHD0400027048	0	96835549
4	BovineHD0400027050	0	96841086
4	BovineHD0400027053	0	96855982
4	BovineHD0400027055	0	96859251
4	BovineHD0400027056	0	96859902
4	BovineHD0400027057	0	96860672
4	BovineHD0400027059	0	96865284
4	BovineHD0400027061	0	96871582
4	BovineHD0400027062	0	96877131
4	BovineHD0400027063	0	96882826
4	BovineHD0400027064	0	96884065
4	BovineHD0400027066	0	96887945
4	BovineHD0400027067	0	96889077
4	BovineHD0400027069	0	96893787
4	BovineHD0400027070	0	96896659
4	BovineHD0400028747	0	102201757
4	BovineHD0400028748	0	102202446
4	BovineHD0400028749	0	102203163
4	BovineHD0400028751	0	102213664
4	BovineHD0400028752	0	102218597
4	BovineHD0400028753	0	102225031
4	BovineHD0400028754	0	102230528
4	BovineHD0400028755	0	102240887
4	BovineHD0400028756	0	102244604
4	BovineHD0400028758	0	102253286
4	BovineHD0400028759	0	102257836
4	BovineHD0400028760	0	102261340
4	BovineHD0400028761	0	102267122
4	BovineHD0400028762	0	102268747
4	BovineHD0400028763	0	102271696
4	BovineHD0400028765	0	102274303
4	BovineHD0400028766	0	102279074
4	BovineHD0400028768	0	102286181
4	BovineHD0400028769	0	102291391
4	BovineHD0400028770	0	102297257
4	BovineHD0400030497	0	107219556
4	BovineHD0400030500	0	107236080
4	BovineHD0400030501	0	107237913
4	BovineHD0400030502	0	107239745
4	BovineHD0400030504	0	107246504
4	BovineHD0400030505	0	107250325
4	BovineHD0400030506	0	107251131
4	BovineHD0400030508	0	107255728
4	BovineHD0400030509	0	107257224
4	BovineHD0400030511	0	107259932
4	BovineHD0400030512	0	107261386
4	BovineHD0400030513	0	107262863
4	BovineHD0400030514	0	107264294
4	BovineHD0400030515	0	107265038
4	BovineHD0400030516	0	107266100
4	BovineHD0400030519	0	107273196
4	BovineHD0400030521	0	107279740
4	BovineHD0400030522	0	107280679
4	BovineHD0400030524	0	107282818
4	BovineHD0400030525	0	107285349
4	BovineHD0400030526	0	107287867
4	BovineHD0400030527	0	107288904
4	BovineHD0400030528	0	107292330
5	BovineHD0500024660	0	87001935
5	BovineHD0500024662	0	87006490
5	BovineHD0500024664	0	87018386
5	BovineHD0500024665	0	87032954
5	BovineHD0500024666	0	87035120
5	BovineHD0500024667	0	87037582
5	BovineHD0500024669	0	87044041
5	BovineHD0500024670	0	87045420
5	BovineHD0500024671	0	87046783
5	BovineHD0500024672	0	87053151
5	BovineHD0500024673	0	87053951
5	BovineHD0500024674	0	87058662
5	BovineHD0500024675	0	87062775
5	BovineHD0500024677	0	87065692
5	BovineHD0500024678	0	87067669
5	BovineHD0500024679	0	87071984
5	BovineHD0500024680	0	87072758
5	BovineHD0500024681	0	87074529
5	BovineHD0500024682	0	87075782
5	BovineHD0500024683	0	87077369
5	BovineHD0500024684	0	87078386
5	BovineHD0500024685	0	87080909
5	BovineHD0500024686	0	87084792
5	BovineHD0500024687	0	87091714
5	BovineHD0500024688	0	87095983
5	BovineHD0500033213	0	114900134
5	BovineHD0500033214	0	114901693
5	BovineHD0500033216	0	114903930
5	BovineHD0500033217	0	114905255
5	BovineHD0500033218	0	114906207
5	BovineHD0500033219	0	114909340
5	BovineHD0500033220	0	114910128
5	BovineHD0500033225	0	114927517
5	BovineHD0500033226	0	114928287
5	BovineHD0500033227	0	114928941
5	BovineHD0500033228	0	114930028
5	BovineHD0500033230	0	114931026
5	BovineHD0500033231	0	114931580
5	BovineHD0500033232	0	114932255
5	BovineHD0500033235	0	114934598
5	BovineHD0500033237	0	114943157
5	BovineHD0500033239	0	114944756
5	BovineHD0500033241	0	114946241
5	BovineHD0500033242	0	114947129
5	BovineHD0500033243	0	114947641
5	BovineHD0500033244	0	114950283
5	BovineHD0500033245	0	114953550
5	BovineHD0500033248	0	114966068
5	BovineHD0500033254	0	114996402
6	BovineHD0600010226	0	36705792
6	BovineHD4100004446	0	36706843
6	BovineHD4100004447	0	36707976
6	BovineHD0600010227	0	36710431
6	BovineHD0600010228	0	36713977
6	BovineHD0600010229	0	36716734
6	BovineHD0600010230	0	36717524
6	BovineHD0600010231	0	36724908
6	BovineHD4100004450	0	36726472
6	BovineHD4100004451	0	36728704
6	BovineHD0600010232	0	36729740
6	BovineHD0600010233	0	36732127
6	BovineHD0600010234	0	36734077
6	BovineHD0600010236	0	36736949
6	BovineHD0600010238	0	36747236
6	BovineHD0600010239	0	36749346
6	BovineHD0600010240	0	36751387
6	BovineHD0600010241	0	36752105
6	BovineHD0600010242	0	36752960
6	BovineHD0600010243	0	36753974
6	BovineHD0600010244	0	36756588
6	BovineHD0600010245	0	36759019
6	BovineHD0600010247	0	36765037
6	BovineHD0600010248	0	36773328
6	BovineHD4100004455	0	36782743
6	BovineHD0600010249	0	36785406
6	BovineHD0600010251	0	36793190
6	BovineHD0600030189	0	107305569
6	BovineHD0600030190	0	107308861
6	BovineHD0600030194	0	107325488
6	BovineHD0600030195	0	107328500
6	BovineHD0600030197	0	107333124
6	BovineHD0600030198	0	107336410
6	BovineHD0600030199	0	107339553
6	BovineHD0600030200	0	107342578
6	BovineHD0600030202	0	107348246
6	BovineHD0600030203	0	107350549
6	BovineHD0600030204	0	107354813
6	BovineHD0600030206	0	107360417
6	BovineHD0600030207	0	107363070
6	BovineHD0600030208	0	107367320
6	BovineHD0600030209	0	107373542
6	BovineHD0600030211	0	107378718
6	BovineHD0600030214	0	107391433
6	BovineHD0600030215	0	107393568
6	BovineHD0600030217	0	107400338
6	BovineHD0600030218	0	107407060
6	BovineHD0600030219	0	107407840
6	BovineHD0600030221	0	107412634
6	BovineHD0600030222	0	107413951
6	BovineHD0600030223	0	107416040
6	BovineHD0600030224	0	107417481
6	BovineHD0600030225	0	107417994
6	BovineHD0600030226	0	107419016
6	BovineHD0600030227	0	107419528
6	BovineHD0600030228	0	107419984
6	BovineHD0600030229	0	107420493
6	BovineHD0600030230	0	107421027
6	BovineHD0600030231	0	107421814
6	BovineHD0600030232	0	107422920
6	BovineHD0600030233	0	107423566
6	BovineHD0600030234	0	107424115
6	BovineHD0600030235	0	107426594
6	BovineHD0600030237	0	107427560
6	BovineHD0600030238	0	107428215
6	BovineHD0600030239	0	107428951
6	BovineHD0600030241	0	107431829
6	BovineHD0600030242	0	107433823
6	BovineHD0600030244	0	107436571
6	BovineHD0600030245	0	107438838
6	BovineHD0600030246	0	107444605
6	BovineHD0600030247	0	107447242
6	BovineHD0600030248	0	107452318
6	BovineHD0600030249	0	107457514
6	BovineHD0600030251	0	107466581
6	BovineHD0600030252	0	107467487
6	BovineHD0600030253	0	107472068
6	BovineHD0600030254	0	107475480
6	BovineHD0600030255	0	107476196
6	BovineHD0600030256	0	107479218
6	BovineHD0600030258	0	107484622
6	BovineHD0600030259	0	107489541
6	BovineHD0600030260	0	107492375
6	BovineHD0600030261	0	107493602
6	BovineHD0600030262	0	107494886
6	BovineHD0600030263	0	107496209
6	BovineHD0600030264	0	107497348
6	BovineHD0600030266	0	107499526
6	BovineHD0600030267	0	107501118
6	BovineHD0600030268	0	107502945
6	BovineHD0600030270	0	107507381
6	BovineHD0600030272	0	107512338
6	BovineHD0600030273	0	107513464
6	BovineHD0600030275	0	107515133
6	BovineHD0600030276	0	107516320
6	BovineHD0600030278	0	107524422
6	BovineHD0600030279	0	107525838
6	BovineHD0600030280	0	107526840
6	BovineHD0600030281	0	107527763
6	BovineHD0600030282	0	107528407
6	BovineHD0600030283	0	107529795
6	BovineHD0600030284	0	107531538
6	BovineHD0600030285	0	107534399
6	BovineHD0600030286	0	107535237
6	BovineHD0600030287	0	107538017
6	BovineHD0600030288	0	107538725
6	BovineHD0600030289	0	107542034
6	BovineHD0600030290	0	107544979
6	BovineHD0600030291	0	107550193
6	BovineHD0600030292	0	107555249
6	BovineHD0600030293	0	107556317
6	BovineHD0600030294	0	107558523
6	BovineHD0600030295	0	107560356
6	BovineHD0600030296	0	107562980
6	BovineHD0600030297	0	107569192
6	BovineHD0600030298	0	107580585
6	BovineHD0600030299	0	107585442
6	BovineHD0600030300	0	107586535
6	BovineHD0600030301	0	107587831
6	BovineHD0600030302	0	107588653
6	BovineHD0600030303	0	107589837
6	BovineHD0600030304	0	107591224
6	BovineHD0600030305	0	107592140
6	BovineHD0600030306	0	107592928
6	BovineHD0600030307	0	107595611
6	BovineHD0600030308	0	107596348
6	BovineHD0600030309	0	107597092
6	BovineHD0600030310	0	107599747
6	BovineHD0600030312	0	107602097
6	BovineHD0600030313	0	107607570
6	BovineHD0600030314	0	107609203
6	BovineHD0600030316	0	107612148
6	BovineHD0600030317	0	107612900
6	BovineHD0600030318	0	107613962
6	BovineHD0600030319	0	107615128
6	BovineHD0600030320	0	107615724
6	BovineHD0600030321	0	107616464
6	BovineHD0600030322	0	107617673
6	BovineHD0600030323	0	107618219
6	BovineHD0600030324	0	107618872
6	BovineHD0600030325	0	107619772
6	BovineHD0600030326	0	107623279
6	BovineHD0600030327	0	107626665
6	BovineHD0600030329	0	107629644
6	BovineHD0600030330	0	107630693
6	BovineHD0600030331	0	107631624
6	BovineHD0600030333	0	107633998
6	BovineHD0600030334	0	107635578
6	BovineHD0600030336	0	107637993
6	BovineHD0600030337	0	107639710
6	BovineHD0600030339	0	107641124
6	BovineHD0600030341	0	107652432
6	BovineHD0600030342	0	107659158
6	BovineHD0600030343	0	107662640
6	BovineHD0600030344	0	107665159
6	BovineHD0600030348	0	107691987
6	BovineHD0600030349	0	107693320
6	BovineHD0600030350	0	107698733
6	BovineHD0600033290	0	117005680
6	BovineHD0600033292	0	117017554
6	BovineHD0600033293	0	117018936
6	BovineHD0600033295	0	117028255
6	BovineHD0600033296	0	117033459
6	BovineHD0600033299	0	117044815
6	BovineHD0600033300	0	117045854
6	BovineHD0600033301	0	117047912
6	BovineHD0600033302	0	117049701
6	BovineHD0600033304	0	117061200
6	BovineHD0600033305	0	117062683
6	BovineHD0600033307	0	117071432
6	BovineHD0600033308	0	117076674
6	BovineHD0600033309	0	117077690
6	BovineHD0600033313	0	117088801
6	BovineHD0600033314	0	117092109
6	BovineHD0600033315	0	117092987
6	BovineHD0600033316	0	117097825
6	BovineHD0600033317	0	117103908
6	BovineHD0600033318	0	117105983
6	BovineHD0600033319	0	117106941
6	BovineHD0600033320	0	117108357
6	BovineHD0600033321	0	117113689
6	BovineHD0600033322	0	117114530
6	BovineHD0600033323	0	117118290
6	BovineHD0600033324	0	117123187
6	BovineHD0600033326	0	117127260
6	BovineHD0600033327	0	117128088
6	BovineHD0600033328	0	117128949
6	BovineHD0600033330	0	117134703
6	BovineHD0600033331	0	117136342
6	BovineHD0600033332	0	117138717
6	BovineHD0600033333	0	117140006
6	BovineHD0600033335	0	117146925
6	BovineHD0600033336	0	117153809
6	BovineHD0600033337	0	117159775
6	BovineHD0600033338	0	117164372
6	BovineHD0600033339	0	117172584
6	BovineHD0600033340	0	117175931
6	BovineHD0600033341	0	117180751
6	BovineHD0600033343	0	117188419
6	BovineHD0600033344	0	117196144
6	BovineHD0600033345	0	117199889
7	BovineHD0700000020	0	109664
7	BovineHD0700000028	0	140037
7	BovineHD0700000029	0	143371
7	BovineHD0700000030	0	146459
7	BovineHD0700033465	0	151277
7	BovineHD0700000031	0	156544
7	BovineHD0700000034	0	169828
7	BovineHD0700000035	0	176299
7	BovineHD0700000036	0	180504
7	BovineHD0700000037	0	184687
7	BovineHD0700000038	0	187428
7	BovineHD0700000039	0	195108
7	BovineHD0700000051	0	300985
7	BovineHD0700000052	0	302843
7	BovineHD0700000053	0	304339
7	BovineHD0700000054	0	310832
7	BovineHD0700000056	0	314904
7	BovineHD0700033466	0	318866
7	BovineHD0700000058	0	326553
7	BovineHD0700000060	0	334553
7	BovineHD0700000061	0	343710
7	BovineHD0700000062	0	346419
7	BovineHD0700000064	0	353409
7	BovineHD0700000066	0	359100
7	BovineHD0700000067	0	367432
7	BovineHD0700000068	0	373678
7	BovineHD0700000069	0	374478
7	BovineHD0700000070	0	378264
7	BovineHD0700000071	0	383446
7	BovineHD0700000072	0	387979
7	BovineHD0700000073	0	391850
7	BovineHD0700000074	0	397437
7	BovineHD0700002034	0	8007155
7	BovineHD0700002035	0	8009744
7	BovineHD0700002036	0	8013684
7	BovineHD0700002037	0	8016739
7	BovineHD0700002038	0	8022309
7	BovineHD0700002039	0	8023801
7	BovineHD0700002040	0	8027448
7	BovineHD0700002041	0	8028243
7	BovineHD0700002043	0	8035883
7	BovineHD0700002044	0	8042657
7	BovineHD0700002046	0	8054525
7	BovineHD0700002049	0	8064458
7	BovineHD0700002050	0	8079396
7	BovineHD0700002051	0	8080533
7	BovineHD0700002052	0	8081849
7	BovineHD0700002053	0	8082902
7	BovineHD0700002054	0	8085552
7	BovineHD0700002055	0	8086589
7	BovineHD0700002056	0	8087190
7	BovineHD0700002058	0	8089657
7	BovineHD0700002059	0	8094513
7	BovineHD0700002060	0	8096756
7	BovineHD0700006526	0	23802804
7	BovineHD0700006529	0	23813839
7	BovineHD0700006530	0	23816738
7	BovineHD0700006531	0	23817272
7	BovineHD0700006532	0	23817933
7	BovineHD0700006535	0	23822921
7	BovineHD0700006536	0	23828160
7	BovineHD0700006537	0	23829775
7	BovineHD0700006538	0	23830745
7	BovineHD0700006539	0	23832882
7	BovineHD0700006540	0	23837165
7	BovineHD0700006541	0	23840604
7	BovineHD0700006542	0	23841496
7	BovineHD0700006543	0	23841988
7	BovineHD0700006544	0	23846696
7	BovineHD0700032996	0	23853013
7	BovineHD0700006546	0	23855608
7	BovineHD0700006549	0	23865617
7	BovineHD0700006554	0	23888509
7	BovineHD0700006556	0	23893144
7	BovineHD0700006557	0	23894208
7	BovineHD0700006558	0	23895550
7	BovineHD0700007633	0	27401336
7	BovineHD0700007634	0	27403702
7	BovineHD0700033653	0	27406405
7	BovineHD0700007635	0	27410173
7	BovineHD0700007636	0	27418703
7	BovineHD0700007637	0	27425104
7	BovineHD0700007639	0	27427586
7	BovineHD0700007640	0	27428407
7	BovineHD0700007642	0	27434352
7	BovineHD0700007645	0	27437254
7	BovineHD0700007646	0	27437939
7	BovineHD0700007647	0	27442182
7	BovineHD0700007648	0	27443388
7	BovineHD0700007649	0	27447348
7	BovineHD0700007651	0	27454748
7	BovineHD0700007652	0	27455778
7	BovineHD0700007653	0	27457645
7	BovineHD0700007654	0	27458973
7	BovineHD0700007655	0	27459887
7	BovineHD0700007656	0	27461181
7	BovineHD0700007657	0	27464125
7	BovineHD0700007658	0	27477897
7	BovineHD0700007660	0	27483758
7	BovineHD0700007661	0	27484755
7	BovineHD0700007662	0	27487416
7	BovineHD0700007663	0	27488965
7	BovineHD0700007665	0	27494844
7	BovineHD0700007666	0	27495944
7	BovineHD0700007667	0	27497788
7	BovineHD0700015861	0	54806820
7	BovineHD0700033355	0	54809886
7	BovineHD0700015863	0	54818447
7	BovineHD0700015864	0	54819586
7	BovineHD0700015865	0	54824579
7	BovineHD0700015866	0	54825606
7	BovineHD0700033768	0	54839973
7	BovineHD0700015868	0	54842961
7	BovineHD0700015869	0	54848376
7	BovineHD0700015870	0	54851701
7	BovineHD0700015871	0	54859774
7	BovineHD0700015874	0	54870118
7	BovineHD0700015877	0	54884006
7	BovineHD0700015884	0	54929093
7	BovineHD0700015886	0	54955397
7	BovineHD0700015887	0	54961816
7	BovineHD0700015888	0	54966221
7	BovineHD0700015890	0	54983121
7	BovineHD0700015891	0	54987695
7	BovineHD0700015893	0	55004057
7	BovineHD0700015899	0	55033972
7	BovineHD0700033357	0	55037685
7	BovineHD0700015900	0	55042821
7	BovineHD0700015903	0	55058411
7	BovineHD0700015904	0	55063851
7	BovineHD0700015907	0	55073015
7	BovineHD0700015908	0	55076808
7	BovineHD0700015912	0	55092405
7	BovineHD0700033358	0	55095763
7	BovineHD0700015913	0	55099887
7	BovineHD0700017717	0	61600136
7	BovineHD0700017718	0	61605371
7	BovineHD0700017719	0	61612732
7	BovineHD0700017720	0	61613330
7	BovineHD0700017721	0	61614700
7	BovineHD0700017722	0	61615401
7	BovineHD0700017723	0	61616579
7	BovineHD0700017724	0	61619388
7	BovineHD0700017725	0	61621326
7	BovineHD0700017726	0	61624280
7	BovineHD0700017727	0	61625035
7	BovineHD0700017728	0	61628210
7	BovineHD0700017730	0	61632555
7	BovineHD0700017731	0	61633190
7	BovineHD0700017732	0	61637765
7	BovineHD0700017733	0	61638412
7	BovineHD0700017734	0	61639645
7	BovineHD0700017735	0	61640214
7	BovineHD0700017736	0	61640854
7	BovineHD0700017738	0	61642461
7	BovineHD0700017739	0	61643044
7	BovineHD0700017740	0	61643585
7	BovineHD0700017742	0	61645350
7	BovineHD0700017745	0	61653332
7	BovineHD0700017747	0	61654860
7	BovineHD0700017748	0	61655428
7	BovineHD0700017749	0	61656172
7	BovineHD0700017750	0	61656749
7	BovineHD0700017751	0	61658196
7	BovineHD0700017752	0	61658718
7	BovineHD0700017753	0	61659596
7	BovineHD0700017759	0	61668762
7	BovineHD0700017760	0	61669847
7	BovineHD0700017761	0	61675154
7	BovineHD0700017763	0	61681027
7	BovineHD0700017767	0	61697940
7	BovineHD0700017768	0	61698509
7	BovineHD0700027045	0	92602317
7	BovineHD0700027046	0	92607612
7	BovineHD0700027049	0	92621237
7	BovineHD0700027051	0	92632861
7	BovineHD0700027052	0	92637498
7	BovineHD0700027055	0	92644405
7	BovineHD0700027056	0	92648393
7	BovineHD0700027057	0	92649391
7	BovineHD0700027058	0	92650284
7	BovineHD0700027059	0	92650907
7	BovineHD0700027061	0	92652530
7	BovineHD0700027062	0	92654083
7	BovineHD0700027063	0	92655846
7	BovineHD0700027065	0	92657327
7	BovineHD0700027066	0	92658495
7	BovineHD0700027067	0	92659035
7	BovineHD0700027068	0	92661334
7	BovineHD0700027069	0	92664320
7	BovineHD0700027070	0	92664991
7	BovineHD0700027071	0	92667652
7	BovineHD0700027073	0	92670169
7	BovineHD0700027074	0	92672532
7	BovineHD0700027075	0	92673408
7	BovineHD0700027076	0	92674305
7	BovineHD0700027077	0	92676655
7	BovineHD0700027078	0	92677648
7	BovineHD0700027079	0	92678300
7	BovineHD0700027081	0	92682450
7	BovineHD0700027082	0	92683503
7	BovineHD0700027083	0	92684053
7	BovineHD0700027084	0	92685811
7	BovineHD0700027085	0	92686517
7	BovineHD0700027086	0	92687286
7	BovineHD0700027088	0	92691547
7	BovineHD0700027089	0	92692072
7	BovineHD0700027091	0	92694188
7	BovineHD0700027092	0	92694764
7	BovineHD0700027093	0	92696523
7	BovineHD0700027095	0	92699520
7	BovineHD0700027328	0	93601770
7	BovineHD0700027329	0	93606040
7	BovineHD0700027330	0	93612998
7	BovineHD0700027331	0	93618150
7	BovineHD0700027333	0	93628485
7	BovineHD0700027334	0	93632813
7	BovineHD0700033200	0	93636688
7	BovineHD0700027335	0	93640516
7	BovineHD0700033971	0	93646700
7	BovineHD0700027336	0	93650414
7	BovineHD0700027337	0	93656798
7	BovineHD0700027338	0	93662777
7	BovineHD0700027339	0	93668105
7	BovineHD0700027340	0	93674589
7	BovineHD0700027341	0	93682866
7	BovineHD0700027342	0	93686302
7	BovineHD0700027343	0	93691324
7	BovineHD0700027344	0	93696146
7	BovineHD0700027345	0	93699766
7	BovineHD0700027562	0	94618086
7	BovineHD0700027563	0	94620670
7	BovineHD0700027564	0	94624450
7	BovineHD0700027565	0	94628492
7	BovineHD0700027566	0	94633196
7	BovineHD0700027567	0	94641510
7	BovineHD0700027568	0	94643812
7	BovineHD0700027569	0	94645633
7	BovineHD0700027570	0	94649468
7	BovineHD0700027571	0	94651702
7	BovineHD0700027573	0	94659517
7	BovineHD0700027574	0	94663307
7	BovineHD0700027575	0	94666115
7	BovineHD0700027576	0	94671780
7	BovineHD0700027577	0	94673074
7	BovineHD0700027578	0	94673754
7	BovineHD0700027579	0	94674632
7	BovineHD0700027580	0	94680129
7	BovineHD0700027581	0	94684115
7	BovineHD0700027582	0	94685034
7	BovineHD0700027583	0	94689766
7	BovineHD0700033985	0	94693609
7	BovineHD0700027585	0	94699623
7	BovineHD4100006336	0	96711087
7	BovineHD0700028156	0	96712259
7	BovineHD0700028157	0	96713403
7	BovineHD0700028158	0	96721276
7	BovineHD0700028159	0	96726109
7	BovineHD0700033995	0	96730170
7	BovineHD0700028163	0	96740627
7	BovineHD0700028164	0	96741240
7	BovineHD0700028166	0	96743201
7	BovineHD0700028168	0	96747797
7	BovineHD0700028169	0	96749256
7	BovineHD0700028170	0	96750217
7	BovineHD0700028171	0	96751560
7	BovineHD0700028172	0	96753270
7	BovineHD0700028174	0	96754816
7	BovineHD0700028175	0	96755508
7	BovineHD0700028176	0	96756617
7	BovineHD0700028177	0	96757603
7	BovineHD0700028178	0	96759797
7	BovineHD0700028181	0	96772440
7	BovineHD0700028183	0	96774921
7	BovineHD0700028184	0	96779383
7	BovineHD0700028186	0	96782962
7	BovineHD0700028188	0	96787318
7	BovineHD0700028189	0	96788553
7	BovineHD0700028192	0	96791804
7	BovineHD0700028193	0	96792575
7	BovineHD0700028194	0	96793599
7	BovineHD0700028195	0	96796272
7	BovineHD0700028196	0	96797586
7	BovineHD0700028197	0	96799788
8	BovineHD0800006366	0	20708170
8	BovineHD0800006367	0	20708846
8	BovineHD0800006370	0	20719929
8	BovineHD0800006373	0	20731035
8	BovineHD4100006583	0	20734135
8	BovineHD0800006374	0	20735910
8	BovineHD0800006375	0	20738007
[truncated: 3,447 more rows]
