# Supplementary material for: Investigating the accuracy of imputing autosomal variants in Nellore cattle using the ARS-UCD1.2 assembly of the bovine genome
Source: BMC Genomics. 2020 Nov 10;21:772. doi: 10.1186/s12864-020-07184-8 (PMC7654006; doi:10.1186/s12864-020-07184-8)
Supplement: Supplementary file 3 — Additional file 3. List of misplaced SNPs on the ARS-UCD1.2 reference genome assembly. List of 3549 misplaced SNPs identified on the UMD3.1 reference genome assembly. [file 12864_2020_7184_MOESM3_ESM.xlsx]

## Sheet: Misplaced on ARS-UCD1.2
1	BovineHD0100000026	0.719789	719789
1	BovineHD0100000027	0.724546	724546
1	BovineHD0100046367	0.730858	730858
1	BovineHD0100000033	0.752778	752778
1	BovineHD0100000037	0.769018	769018
1	BovineHD0100000040	0.788364	788364
1	BovineHD0100000042	0.790905	790905
1	BovineHD0100000043	0.792193	792193
1	BovineHD0100000044	0.793507	793507
1	BovineHD0100000046	0.797069	797069
1	BovineHD0100000048	0.799951	799951
1	BovineHD0100000049	0.801138	801138
1	BovineHD0100000050	0.802335	802335
1	BovineHD0100000051	0.805126	805126
1	BovineHD0100000052	0.805814	805814
1	BovineHD0100000054	0.810128	810128
1	BovineHD0100046368	0.815169	815169
1	BovineHD0100000056	0.81759	817590
1	BovineHD0100000058	0.828442	828442
1	BovineHD0100000059	0.834575	834575
1	BovineHD0100000060	0.840327	840327
1	BovineHD0100000066	0.842891	842891
1	BovineHD0100000064	0.849544	849544
1	BovineHD0100000063	0.851174	851174
1	BovineHD0100000062	0.851802	851802
1	BovineHD0100000061	0.85356	853560
1	BovineHD0100000069	0.865816	865816
1	BovineHD0100000071	0.87656	876560
1	BovineHD0100000072	0.883546	883546
1	BovineHD0100000073	0.888832	888832
1	BovineHD0100000074	0.895579	895579
1	BovineHD0100000075	0.900147	900147
1	BovineHD0100000077	0.914796	914796
1	BovineHD0100000079	0.918822	918822
1	BovineHD0100000080	0.923876	923876
1	BovineHD0100000081	0.928563	928563
1	BovineHD0100000083	0.933602	933602
1	BovineHD0100000085	0.944813	944813
1	BovineHD0100000086	0.949357	949357
1	BovineHD0100000087	0.952483	952483
1	BovineHD0100000089	0.962071	962071
1	BovineHD0100000090	0.967274	967274
1	BovineHD0100000091	0.968297	968297
1	BovineHD0100000092	0.97078	970780
1	BovineHD0100000094	0.981085	981085
1	BovineHD0100000095	0.982238	982238
1	BovineHD0100000096	0.987646	987646
1	BovineHD0100000098	0.989416	989416
1	BovineHD0100000099	0.990831	990831
1	BovineHD0100000100	0.992664	992664
1	BovineHD0100000101	0.993937	993937
1	BovineHD0100000102	0.99512	995120
1	BovineHD0100000103	0.99644	996440
1	BovineHD0100000105	0.998235	998235
1	BovineHD0100000106	1.00163	1001634
1	BovineHD0100000109	1.01239	1012386
1	BovineHD0100000110	1.01628	1016283
1	BovineHD0100000111	1.01749	1017488
1	BovineHD0100000114	1.02019	1020188
1	BovineHD0100000116	1.02307	1023073
1	BovineHD0100000117	1.02407	1024068
1	BovineHD0100000121	1.02907	1029073
1	BovineHD0100000122	1.02975	1029750
1	BovineHD0100000123	1.03073	1030732
1	BovineHD0100000126	1.03501	1035007
1	BovineHD0100000129	1.04126	1041262
1	BovineHD0100000130	1.04173	1041727
1	BovineHD0100000131	1.04222	1042221
1	BovineHD0100000132	1.04301	1043014
1	BovineHD0100000133	1.04514	1045142
1	BovineHD0100000134	1.04605	1046048
1	BovineHD0100000135	1.04731	1047307
1	BovineHD0100000136	1.05236	1052361
1	BovineHD0100000137	1.0554	1055397
1	BovineHD0100000138	1.06157	1061569
1	BovineHD0100000139	1.06799	1067987
1	BovineHD0100000140	1.07155	1071551
1	BovineHD0100000141	1.07289	1072890
1	BovineHD0100000143	1.08092	1080925
1	BovineHD0100000146	1.08588	1085878
1	BovineHD0100000147	1.08682	1086817
1	BovineHD0100000148	1.08781	1087810
1	BovineHD0100000149	1.0885	1088504
1	BovineHD0100000151	1.09166	1091658
1	BovineHD0100000152	1.09249	1092486
1	BovineHD0100000153	1.094	1094000
1	BovineHD0100000154	1.09456	1094557
1	BovineHD0100000155	1.09803	1098033
1	BovineHD0100000156	1.09922	1099222
1	BovineHD0100000157	1.10011	1100108
1	BovineHD0100000158	1.10154	1101545
1	BovineHD0100000159	1.10249	1102489
1	BovineHD0100000160	1.10317	1103174
1	BovineHD0100000161	1.10458	1104577
1	BovineHD0100000162	1.10536	1105364
1	BovineHD0100000163	1.10593	1105927
1	BovineHD0100000165	1.10783	1107830
1	BovineHD0100000166	1.11254	1112539
1	BovineHD0100000167	1.11377	1113772
1	BovineHD0100000168	1.11767	1117674
1	BovineHD0100000169	1.1202	1120201
1	BovineHD0100000170	1.12637	1126372
1	BovineHD0100000171	1.13312	1133120
1	BovineHD0100000172	1.13908	1139082
1	BovineHD0100000173	1.14923	1149230
1	BovineHD4100000004	1.15641	1156411
1	BovineHD0100000180	1.17179	1171794
1	BovineHD0100000183	1.18853	1188534
1	BovineHD0100000186	1.196	1196001
1	BovineHD0100000188	1.1973	1197303
1	BovineHD0100000190	1.19901	1199009
1	BovineHD0100000191	1.20192	1201923
1	BovineHD0100000192	1.20565	1205650
1	BovineHD0100000194	1.20855	1208548
1	BovineHD0100000195	1.21761	1217609
1	BovineHD0100000196	1.22084	1220841
1	BovineHD0100000197	1.22531	1225308
1	BovineHD0100000199	1.23251	1232515
1	BovineHD0100000200	1.23555	1235550
1	BovineHD0100000201	1.23846	1238461
1	BovineHD0100000204	1.24582	1245818
1	BovineHD0100000205	1.25262	1252625
1	BovineHD0100000206	1.25577	1255775
1	BovineHD0100000207	1.25744	1257445
1	BovineHD0100000208	1.25941	1259406
1	BovineHD0100000209	1.26571	1265712
1	BovineHD0100000210	1.26636	1266357
1	BovineHD0100000211	1.27062	1270617
1	BovineHD0100000212	1.27218	1272180
1	BovineHD0100000213	1.27299	1272986
1	BovineHD0100000214	1.27401	1274010
1	BovineHD0100000216	1.27629	1276295
1	BovineHD0100000217	1.27691	1276912
1	BovineHD0100000218	1.27751	1277514
1	BovineHD0100017158	1.27869	1278688
1	BovineHD0100017157	1.28014	1280141
1	BovineHD0100017156	1.28108	1281079
1	BovineHD0100017155	1.282	1281995
1	BovineHD0100017154	1.28312	1283119
1	BovineHD0100017153	1.28491	1284907
1	BovineHD0100017152	1.28565	1285652
1	BovineHD0100017151	1.28672	1286716
1	BovineHD0100017149	1.28817	1288166
1	BovineHD0100017150	1.2892	1289196
1	BovineHD0100017148	1.29107	1291075
1	BovineHD0100017147	1.29191	1291908
1	BovineHD0100017146	1.29298	1292978
1	BovineHD0100017145	1.29752	1297517
1	BovineHD0100017144	1.2991	1299095
1	BovineHD0500021942	88.434	88433988
1	BovineHD0100002049	88.4683	88468294
1	BovineHD0100002050	88.4694	88469415
1	BovineHD0100002052	88.4708	88470821
1	BovineHD0100002053	88.4737	88473678
1	BovineHD0100002055	88.4758	88475824
1	BovineHD0100002057	88.4776	88477613
1	BovineHD0100002058	88.4797	88479666
1	BovineHD0100002059	88.4804	88480383
1	BovineHD0100027598	96.3013	96301322
1	BovineHD0100027599	96.3026	96302630
1	BovineHD0100027600	96.3036	96303574
1	BovineHD0100027601	96.3045	96304500
1	BovineHD0100027602	96.3051	96305068
1	BovineHD0100027603	96.306	96305965
1	BovineHD0100027604	96.3066	96306621
1	BovineHD4100000566	96.3073	96307288
1	BovineHD0100027605	96.3078	96307789
1	BovineHD0100027606	96.3086	96308605
1	BovineHD0100027607	96.3091	96309078
1	BovineHD0100027608	96.3096	96309611
1	BovineHD0100027609	96.3102	96310171
1	BovineHD0100027610	96.3107	96310689
1	BovineHD0100027611	96.3114	96311425
1	BovineHD0100027612	96.3128	96312836
1	BovineHD0100027613	96.3158	96315790
1	BovineHD0100027614	96.3163	96316254
1	BovineHD0100027615	96.3171	96317143
1	BovineHD0100027616	96.3178	96317826
1	BovineHD0100027617	96.319	96318977
1	BovineHD0100027618	96.3205	96320468
1	BovineHD0100027619	96.3219	96321852
1	BovineHD0100027620	96.3228	96322773
1	BovineHD0100027621	96.3235	96323471
1	BovineHD0100027622	96.3241	96324061
1	BovineHD0100027623	96.325	96324965
1	BovineHD0100027624	96.3263	96326294
1	BovineHD0100027625	96.3274	96327368
1	BovineHD0100027626	96.3284	96328436
1	BovineHD0100027627	96.3301	96330106
1	BovineHD0100027628	96.3306	96330558
1	BovineHD0100027629	96.331	96331013
1	BovineHD0100027630	96.3316	96331605
1	BovineHD0100027632	96.334	96334039
1	BovineHD0100027634	96.3357	96335723
1	BovineHD0100027635	96.3365	96336485
1	BovineHD0100027636	96.3371	96337104
1	BovineHD0100027637	96.3378	96337791
1	BovineHD0100027638	96.3389	96338913
1	BovineHD0100027639	96.3395	96339459
1	BovineHD0100027640	96.34	96339978
1	BovineHD0100027642	96.3419	96341882
1	BovineHD0100027643	96.3425	96342526
1	BovineHD0100027644	96.3436	96343617
1	BovineHD0100027646	96.3449	96344874
1	BovineHD0100027648	96.3469	96346866
1	BovineHD0100027649	96.3474	96347360
1	BovineHD0100027651	96.3524	96352377
1	BovineHD0100027652	96.3533	96353259
1	BovineHD4100000567	96.3548	96354791
1	BovineHD0100027654	96.3555	96355512
1	BovineHD0100027655	96.356	96356038
1	BovineHD0100027656	96.357	96357025
1	BovineHD0100027657	96.3576	96357634
1	BovineHD0100027658	96.3582	96358209
1	BovineHD0100027659	96.3591	96359055
1	BovineHD0100027660	96.3608	96360786
1	BovineHD0100027661	96.3616	96361569
1	BovineHD0100027662	96.3627	96362668
1	BovineHD0100027664	96.3674	96367451
1	BovineHD0100027665	96.3682	96368194
1	BovineHD0100027668	96.3727	96372744
1	BovineHD0100027669	96.3737	96373660
1	BovineHD0100027670	96.3753	96375253
1	BovineHD0100027671	96.3763	96376247
1	BovineHD0100027672	96.379	96379013
1	BovineHD0100027673	96.38	96379994
1	BovineHD0100027674	96.3842	96384233
1	BovineHD0100027675	96.388	96387952
1	BovineHD0100027676	96.3912	96391182
1	BovineHD0100027677	96.397	96397006
1	BovineHD0100012872	157.502	157502304
1	BovineHD0100012873	157.502	157501602
1	BovineHD0100012870	157.512	157511942
1	BovineHD0100012869	157.514	157513941
1	BovineHD0100012868	157.52	157520226
1	BovineHD0100012866	157.538	157537872
1	BovineHD0100012862	157.561	157561069
1	BovineHD1100023816	157.57	157570078
1	BovineHD0100012795	157.573	157572785
1	BovineHD0100012793	157.575	157575353
1	BovineHD0100012790	157.582	157581929
1	BovineHD0100012789	157.584	157584297
1	BovineHD0100012788	157.585	157585388
1	BovineHD4100000240	157.587	157586519
1	BovineHD0100012787	157.588	157588023
1	BovineHD0100012786	157.589	157589021
1	BovineHD0100012783	157.594	157593877
1	BovineHD0100012782	157.595	157595327
1	BovineHD0100012779	157.598	157598069
1	BovineHD0100012778	157.6	157600425
1	BovineHD0100012777	157.601	157601384
1	BovineHD1100023815	157.604	157603846
1	BovineHD1100023814	157.605	157605027
1	BovineHD1100023813	157.606	157606026
1	BovineHD1100023812	157.607	157606959
1	BovineHD1100023811	157.609	157609081
1	BovineHD1100023809	157.61	157610245
1	BovineHD1100023810	157.61	157609671
1	BovineHD1100023807	157.611	157611261
1	BovineHD1100023808	157.611	157610805
1	BovineHD1100023806	157.612	157612164
1	BovineHD1100023805	157.613	157612689
1	BovineHD1100023803	157.614	157614279
1	BovineHD1100023804	157.614	157613761
1	BovineHD1100023801	157.616	157616414
1	BovineHD1100023800	157.618	157617571
1	BovineHD1100023802	157.62	157619896
1	BovineHD1100023797	157.625	157625322
1	BovineHD1100023794	157.627	157627374
1	BovineHD0100012896	157.638	157638019
1	BovineHD0100012902	157.651	157651454
1	BovineHD0100012909	157.673	157673016
1	BovineHD0100012913	157.681	157680911
1	BovineHD0100012914	157.682	157682131
1	BovineHD0100012915	157.683	157683452
1	BovineHD2400007405	157.695	157694576
1	BovineHD2400007402	157.699	157699483
1	BovineHD2400007403	157.699	157698749
1	BovineHD0100017638	157.728	157728440
1	BovineHD0100017637	157.729	157729275
1	BovineHD1300012787	157.753	157753191
1	BTB-01794940	157.776	157775990
1	BovineHD4100002622	157.797	157797187
1	BovineHD0400002085	157.8	157799819
1	BovineHD0100024518	157.802	157802222
1	BovineHD0100024519	157.802	157801621
1	BovineHD0100024517	157.805	157804612
1	BovineHD0100024516	157.807	157806548
1	BovineHD0200002302	157.814	157814055
1	BovineHD0200002303	157.818	157817530
1	BovineHD0200002304	157.818	157818127
1	BovineHD0200002306	157.823	157822885
1	BovineHD0200002309	157.83	157830112
1	BovineHD0200002310	157.836	157836118
1	BovineHD0200002311	157.84	157840107
1	BovineHD0200002314	157.848	157848015
1	BovineHD0200002317	157.861	157860940
1	BovineHD0200002318	157.863	157863379
1	BovineHD0200002320	157.874	157873721
1	BovineHD0200002321	157.878	157877659
1	BovineHD0200002323	157.888	157888359
1	BovineHD0200002324	157.892	157892202
1	BovineHD0200002325	157.895	157895296
1	BovineHD0200002326	157.902	157901868
1	BovineHD0200002327	157.905	157905244
1	BovineHD0100026856	157.912	157912428
1	BovineHD0100026855	157.917	157916932
1	BovineHD0100026854	157.922	157922334
1	BovineHD0100026852	157.929	157928710
1	BovineHD0100026850	157.934	157934443
1	BovineHD0100026849	157.936	157936126
1	BovineHD0100026846	157.945	157945334
1	BovineHD2300008613	157.955	157955335
1	BovineHD2300008614	157.958	157957606
1	BovineHD2300008616	157.961	157961227
1	BovineHD2300008617	157.964	157964076
1	BovineHD2300008618	157.965	157965195
1	BovineHD0100027001	157.967	157966966
1	BovineHD0100027002	157.971	157970549
1	BovineHD0100027003	157.971	157971306
1	BovineHD0100027004	157.974	157973615
1	BovineHD0100027005	157.975	157975465
1	BovineHD0100027008	157.982	157982316
1	BovineHD0100027010	157.984	157984207
1	BovineHD0100027012	157.989	157989316
1	BovineHD0100027014	157.995	157995445
1	BovineHD0100027015	157.996	157996335
1	BovineHD0100027016	157.999	157999002
1	BovineHD0100027017	158.001	158001319
1	BovineHD0100027019	158.01	158010180
1	BovineHD0100027020	158.014	158013993
1	BovineHD0100027022	158.024	158024501
1	BovineHD0100027023	158.025	158025427
1	BovineHD0100027027	158.03	158029853
1	BovineHD0100027028	158.033	158033181
1	BovineHD0100027029	158.036	158035810
1	BovineHD0100027030	158.037	158036801
1	BovineHD0100027033	158.04	158040355
1	BovineHD0100027034	158.044	158043521
1	BovineHD0100027035	158.044	158044491
1	BovineHD0100027037	158.049	158048678
1	BovineHD0100027038	158.053	158052594
1	BovineHD0100027040	158.059	158059045
1	BovineHD0100027041	158.062	158061813
1	BovineHD0100027042	158.064	158063547
1	BovineHD0100027044	158.066	158065663
1	BovineHD0100027045	158.067	158067015
1	BovineHD0100027046	158.07	158070161
1	BovineHD0100027047	158.074	158073927
1	BovineHD0100027048	158.075	158074837
1	BovineHD0100027049	158.075	158075347
1	BovineHD0100027051	158.077	158077157
1	BovineHD0100027052	158.08	158080163
1	BovineHD0100027053	158.082	158081910
1	BovineHD0100027054	158.083	158082583
1	BovineHD2300008619	158.089	158089355
1	BovineHD0400000276	158.099	158099229
1	BovineHD0400000279	158.11	158110351
1	BovineHD0400000280	158.113	158112532
1	BovineHD0400000282	158.114	158114454
1	BovineHD0400000283	158.116	158116192
1	BovineHD0400000284	158.119	158118717
1	BovineHD0400000285	158.12	158119988
1	BovineHD0400000286	158.122	158122017
1	BovineHD0400000216	158.126	158126167
1	BovineHD0100028124	158.133	158132513
1	BovineHD0100028123	158.134	158133600
1	BovineHD0100028122	158.135	158134933
1	BovineHD0100028120	158.136	158136226
1	BovineHD0100028119	158.137	158136926
1	BovineHD0100028117	158.141	158140847
1	BovineHD0100028114	158.145	158144904
1	BovineHD0100028112	158.147	158147346
1	BovineHD0100028109	158.156	158156424
1	BovineHD0200035424	158.21	158210483
1	BovineHD0100037145	158.221	158221181
1	BovineHD0100037144	158.224	158224301
1	BovineHD0100037143	158.227	158227482
1	BovineHD0100037140	158.234	158234272
1	BovineHD0100037086	158.244	158244233
1	BovineHD0200035428	158.274	158273530
1	BovineHD0200035429	158.275	158274675
1	BovineHD0200035430	158.276	158276429
1	BovineHD0200035432	158.279	158278569
1	BovineHD0200035434	158.281	158280647
1	BovineHD0200035436	158.286	158286285
1	BovineHD0200035446	158.299	158298854
1	BovineHD0200035447	158.3	158300418
1	BovineHD0200035448	158.301	158301447
1	BovineHD0200035450	158.305	158304787
1	BovineHD0200035452	158.314	158313554
1	BovineHD0200035453	158.314	158314127
1	BovineHD0200035454	158.317	158316722
1	BovineHD0200035455	158.325	158325303
1	BovineHD0200035457	158.337	158337360
1	BovineHD0200035458	158.34	158340156
1	BovineHD0200035459	158.343	158343323
1	BovineHD0200035460	158.347	158346668
1	BovineHD0200035461	158.351	158351369
1	BovineHD0200035462	158.355	158354517
1	BovineHD0200035463	158.359	158358704
1	BovineHD0200035464	158.362	158361834
1	BovineHD0200035465	158.368	158368395
1	BovineHD0100037690	158.463	158462741
1	BovineHD0100037691	158.468	158468297
1	BovineHD0100037692	158.469	158468861
1	BovineHD0100037688	158.472	158472415
1	BovineHD0100037687	158.474	158473529
1	BovineHD0100037686	158.475	158474622
1	BovineHD0100037685	158.476	158475691
1	BovineHD0100037684	158.477	158477118
1	BovineHD0100037957	158.48	158479711
1	BovineHD0100037956	158.481	158480742
1	BovineHD0100037955	158.482	158482186
1	BovineHD0100037953	158.485	158485358
1	BovineHD0100037952	158.486	158486327
1	BovineHD0100037949	158.493	158493439
1	BovineHD0100037948	158.497	158496831
1	BovineHD0600033305	158.51	158510088
1	BovineHD0600033304	158.512	158511568
1	BovineHD0600033302	158.523	158523093
1	BovineHD0600033301	158.525	158524880
1	BovineHD0600033300	158.527	158526939
1	BovineHD0600033299	158.528	158527968
2	BovineHD0200003037	11.0026	11002563
2	BovineHD0200003038	11.0119	11011859
2	BovineHD0200003041	11.0183	11018302
2	BovineHD0200003042	11.0234	11023440
2	BovineHD0200003043	11.032	11032045
2	BovineHD0200003044	11.043	11042964
2	BovineHD0200003046	11.0515	11051511
2	BovineHD0200003047	11.0551	11055093
2	BovineHD0200003048	11.0607	11060702
2	BovineHD0200003051	11.0777	11077716
2	BovineHD0200003052	11.081	11081026
2	BovineHD0200003053	11.0862	11086181
2	BovineHD0200003055	11.0889	11088929
2	BovineHD0200003056	11.0913	11091343
2	BovineHD0200003057	11.0981	11098071
2	BovineHD0200003677	13.1016	13101604
2	BovineHD0200003678	13.1027	13102728
2	BovineHD0200003679	13.106	13105997
2	BovineHD0200003680	13.111	13111010
2	BovineHD0200003681	13.1132	13113176
2	BovineHD0200003682	13.115	13115045
2	BovineHD0200003684	13.1178	13117753
2	BovineHD0200003687	13.1229	13122905
2	BovineHD0200003689	13.1265	13126550
2	BovineHD0200003690	13.1278	13127758
2	BovineHD0200003691	13.1298	13129775
2	BovineHD0200003693	13.1316	13131572
2	BovineHD0200003694	13.1325	13132453
2	BovineHD0200003698	13.1425	13142458
2	BovineHD0200003699	13.1487	13148671
2	BovineHD0200003700	13.1521	13152052
2	BovineHD0200003701	13.156	13156050
2	BovineHD0200003702	13.1603	13160339
2	BovineHD0200003703	13.1681	13168106
2	BovineHD0200003704	13.1688	13168802
2	BovineHD0200003705	13.1717	13171743
2	BovineHD0200003707	13.1849	13184888
2	BovineHD0200003709	13.1906	13190639
2	BovineHD0200003711	13.199	13198956
2	BovineHD0200024818	86.8172	86817175
2	BovineHD0200024819	86.8215	86821503
2	BovineHD0200024820	86.8303	86830263
2	BovineHD0200024822	86.8374	86837404
2	BovineHD0200024824	86.8437	86843742
2	BovineHD0200024825	86.8483	86848333
2	BovineHD0200024829	86.8681	86868136
2	BovineHD0200024830	86.8735	86873482
2	BovineHD0200024831	86.8745	86874495
2	BovineHD0200024833	86.8809	86880927
2	BovineHD0200024834	86.8836	86883570
2	BovineHD0200024836	86.8915	86891517
2	BovineHD0200024837	86.8941	86894051
2	BovineHD0200024838	86.8962	86896176
2	BovineHD0200024839	86.8988	86898848
2	BovineHD0200030428	104.906	104906350
2	BovineHD0200030430	104.919	104918524
2	BovineHD0200030431	104.919	104919346
2	BovineHD0200030432	104.926	104925820
2	BovineHD0200030433	104.93	104929653
2	BovineHD0200030434	104.935	104934976
2	BovineHD0200030435	104.942	104941981
2	BovineHD0200030436	104.943	104943163
2	BovineHD0200030437	104.944	104944037
2	BovineHD0200030438	104.945	104945206
2	BovineHD0200030439	104.946	104945879
2	BovineHD0200030440	104.948	104947668
2	BovineHD0200030441	104.952	104951633
2	BovineHD0200030442	104.953	104952827
2	BovineHD0200030443	104.955	104954641
2	BovineHD0200030444	104.958	104958316
2	BovineHD0200030445	104.961	104961400
2	BovineHD0200030446	104.964	104964364
2	BovineHD0200030447	104.967	104967380
2	BovineHD0200030448	104.969	104968967
2	BovineHD0200030449	104.971	104971286
2	BovineHD0200030451	104.973	104972973
2	BovineHD0200030452	104.974	104973803
2	BovineHD0200030453	104.978	104978105
2	BovineHD4100001465	104.981	104981208
2	BovineHD0200030454	104.983	104982647
2	BovineHD0200030455	104.984	104983906
2	BovineHD0200030461	104.994	104994051
2	BovineHD0200035412	121.303	121302627
2	BovineHD0200035413	121.305	121304704
2	BovineHD0200035414	121.308	121307658
2	BovineHD0200035416	121.311	121311022
2	BovineHD0200035418	121.312	121312423
2	BovineHD0200035419	121.313	121312928
2	BovineHD0200035420	121.314	121313501
2	BovineHD0200035421	121.315	121314815
2	BovineHD0200035422	121.316	121315658
2	BovineHD0200035423	121.319	121318962
2	BovineHD0200040534	121.344	121343615
2	BovineHD0200008212	121.348	121348328
2	BovineHD0200008213	121.351	121350851
2	BovineHD0200008215	121.355	121355427
2	BovineHD0400002355	121.379	121379413
2	BovineHD0400002357	121.382	121381878
2	BovineHD0400002360	121.386	121385736
2	BovineHD0400002361	121.386	121386429
2	BovineHD0400002362	121.387	121387409
2	BovineHD0200018779	121.391	121391182
2	BovineHD0200018780	121.394	121393886
2	BovineHD0200018781	121.394	121394364
2	BovineHD0400002364	121.398	121398007
2	BovineHD0400002366	121.404	121404318
2	BovineHD4100002628	121.413	121412675
2	BovineHD4100002629	121.422	121422465
2	BovineHD0400002369	121.425	121425231
2	BovineHD0200030203	121.443	121443140
2	BovineHD0200030204	121.45	121450368
2	BovineHD0200030205	121.454	121453656
2	BovineHD0200040754	121.458	121457537
2	BovineHD0200030206	121.462	121461611
2	BovineHD0200030207	121.468	121467509
2	BovineHD0200030213	121.47	121469737
2	BovineHD0200030212	121.472	121471947
2	BovineHD0200030210	121.475	121475117
2	BovineHD0200030184	121.485	121485120
2	BovineHD0200030186	121.49	121489660
2	BovineHD0200030187	121.492	121491904
2	BovineHD0200030188	121.495	121494900
2	BovineHD0200030189	121.496	121495988
2	BovineHD0200030190	121.497	121497298
2	BovineHD0200030193	121.501	121501282
2	BovineHD0200030194	121.502	121502160
2	BovineHD0200030195	121.503	121503161
2	BovineHD0200030196	121.505	121504616
2	BovineHD0200030197	121.505	121505102
2	BovineHD0200030198	121.506	121505848
2	BovineHD0200030199	121.508	121507793
2	BovineHD0200030200	121.51	121509738
2	BovineHD0200030201	121.51	121510489
2	BovineHD0200030164	121.519	121519446
2	BovineHD0200030165	121.52	121520225
2	BovineHD0200030166	121.521	121520914
2	BovineHD0200030167	121.522	121522269
2	BovineHD0200030169	121.525	121525407
2	BovineHD0200030170	121.527	121526724
2	BovineHD0200030171	121.527	121527213
2	BovineHD0200030172	121.528	121527753
2	BovineHD0200030174	121.533	121533466
2	BovineHD0200030175	121.535	121535368
2	BovineHD0200030178	121.54	121540389
2	BovineHD0200030179	121.545	121544906
2	BovineHD0200030180	121.548	121547533
2	BovineHD0200030181	121.548	121548279
2	BovineHD0200030182	121.549	121549095
2	BovineHD0200030138	121.555	121554969
2	BovineHD0200030141	121.585	121584870
2	BovineHD0200030142	121.586	121585568
2	BovineHD0200030144	121.587	121587376
2	BovineHD0200030147	121.594	121593519
2	BovineHD0200030148	121.594	121594453
2	BovineHD0200030149	121.595	121595367
2	BovineHD0200030150	121.597	121596952
2	BovineHD0200030151	121.597	121597477
2	BovineHD0200030152	121.607	121606810
2	BovineHD0200030163	121.618	121618018
2	BovineHD0200030162	121.619	121618688
2	BovineHD0200030161	121.62	121619594
2	BovineHD0200030160	121.621	121620894
2	BovineHD0200030159	121.622	121622172
2	BovineHD0200030157	121.624	121623819
2	BovineHD0200030129	121.706	121706302
2	BovineHD0200030128	121.707	121706850
2	BovineHD0200030127	121.708	121707580
2	BovineHD0700006546	121.714	121713775
2	BovineHD0200030131	121.72	121719790
2	BovineHD0200030132	121.723	121723245
2	BovineHD0200030134	121.727	121726956
2	BovineHD0200030135	121.732	121731843
2	BovineHD0200030136	121.733	121733385
2	BovineHD0200030137	121.737	121736982
2	BovineHD0200035470	121.749	121748816
2	BovineHD0200035471	121.752	121751998
2	BovineHD0200035472	121.755	121754873
2	BovineHD0200035473	121.76	121759767
2	BovineHD0200035474	121.763	121763072
2	BovineHD0200035475	121.768	121768341
2	BovineHD0200035476	121.772	121771831
2	BovineHD0200035477	121.776	121775525
2	BovineHD0200035478	121.78	121780024
2	BovineHD0200035479	121.784	121783650
2	BovineHD0200035480	121.788	121787910
2	BovineHD0200035482	121.798	121798487
3	BovineHD0300000012	0.100788	100788
3	BovineHD0300035904	0.132684	132684
3	BovineHD0300000024	0.155135	155135
3	BovineHD0300000025	0.160183	160183
3	BovineHD0300000026	0.164057	164057
3	BovineHD0300000027	0.169699	169699
3	BovineHD0300000030	0.181804	181804
3	BovineHD0300000029	0.186018	186018
3	BovineHD0300000028	0.19229	192290
3	BovineHD0300000031	0.195005	195005
3	BovineHD0300000032	0.197807	197807
3	BovineHD0300007827	24.9027	24902698
3	BovineHD0300007830	24.9047	24904672
3	BovineHD0300007831	24.9061	24906095
3	BovineHD0300007832	24.9073	24907301
3	BovineHD0300007834	24.9109	24910858
3	BovineHD0300007839	24.9207	24920666
3	BovineHD0300007841	24.9219	24921912
3	BovineHD0300007844	24.924	24924018
3	BovineHD0300007845	24.9256	24925600
3	BovineHD0300007846	24.9265	24926549
3	BovineHD0300007847	24.9272	24927213
3	BovineHD0300007850	24.9328	24932810
3	BovineHD0300007851	24.934	24934027
3	BovineHD0300007853	24.9361	24936110
3	BovineHD0300007860	24.9427	24942734
3	BovineHD0300007864	24.9465	24946527
3	BovineHD0300007866	24.9486	24948587
3	BovineHD0300007867	24.9494	24949439
3	BovineHD0300007868	24.9501	24950077
3	BovineHD0300007869	24.9506	24950626
3	BovineHD0300007871	24.9531	24953111
3	BovineHD0300007872	24.9568	24956782
3	BovineHD0300007876	24.9617	24961683
3	BovineHD0300007878	24.9632	24963153
3	BovineHD0300007879	24.9638	24963778
3	BovineHD0300007882	24.967	24967031
3	BovineHD0300007890	24.9757	24975717
3	BovineHD0300007892	24.9866	24986608
3	BovineHD0300007893	24.9945	24994518
3	BovineHD0300007894	24.9968	24996823
3	BovineHD0300007896	24.9982	24998210
3	BovineHD0300017761	58.901	58900979
3	BovineHD0300017762	58.9065	58906464
3	BovineHD0300017763	58.912	58911979
3	BovineHD0300017764	58.9133	58913251
3	BovineHD0300017765	58.9138	58913849
3	BovineHD0300017766	58.9148	58914795
3	BovineHD0300017767	58.9159	58915877
3	BovineHD0300017768	58.919	58919048
3	BovineHD0300017769	58.9247	58924695
3	BovineHD0300017770	58.9254	58925356
3	BovineHD0300017774	58.9395	58939454
3	BovineHD0300017775	58.9438	58943842
3	BovineHD0300017776	58.9509	58950895
3	BovineHD0300017778	58.9567	58956709
3	BovineHD0300017780	58.9623	58962270
3	BovineHD0300017782	58.9658	58965818
3	BovineHD0300017784	58.9688	58968798
3	BovineHD0300017786	58.9753	58975323
3	BovineHD0300035575	58.9791	58979094
3	BovineHD0300017788	58.9889	58988927
3	BovineHD0300017789	58.9922	58992153
3	BovineHD0300017791	58.9986	58998631
3	BovineHD0300024106	83.8022	83802212
3	BovineHD0300024109	83.8065	83806456
3	BovineHD0300024110	83.8086	83808575
3	BovineHD0300024111	83.8102	83810159
3	BovineHD0300024112	83.8131	83813134
3	BovineHD0300024113	83.8176	83817610
3	BovineHD0300024114	83.8187	83818712
3	BovineHD0300024115	83.8193	83819303
3	BovineHD0300024116	83.8203	83820306
3	BovineHD0300024117	83.8234	83823386
3	BovineHD0300024118	83.8244	83824448
3	BovineHD0300024119	83.8271	83827122
3	BovineHD0300024120	83.8302	83830222
3	BovineHD0300024121	83.8311	83831078
3	BovineHD0300024122	83.8319	83831875
3	BovineHD0300024123	83.8326	83832574
3	BovineHD0300024124	83.8334	83833417
3	BovineHD0300024125	83.8345	83834468
3	BovineHD4100002271	83.8356	83835608
3	BovineHD0300024128	83.8434	83843443
3	BovineHD0300024129	83.8467	83846738
3	BovineHD0300024130	83.8511	83851103
3	BovineHD0300024131	83.8526	83852555
3	BovineHD0300024132	83.8587	83858650
3	BovineHD0300024133	83.8598	83859841
3	BovineHD0300024134	83.865	83865004
3	BovineHD0300024135	83.882	83882027
3	BovineHD0300024137	83.8904	83890436
3	BovineHD0300032268	111.609	111608873
3	BovineHD0300032269	111.61	111610402
3	BovineHD0300032270	111.611	111611495
3	BovineHD0300032271	111.613	111612706
3	BovineHD0300032272	111.617	111617150
3	BovineHD0300032273	111.62	111619566
3	BovineHD0300032275	111.621	111621390
3	BovineHD0300032276	111.625	111624629
3	BovineHD0300036369	111.628	111627625
3	BovineHD0300032277	111.631	111631170
3	BovineHD0300032278	111.632	111632345
3	BovineHD0300032279	111.634	111633529
3	BovineHD0300032280	111.637	111636925
3	BovineHD0300032281	111.64	111640412
3	BovineHD0300032282	111.644	111643734
3	BovineHD0300032283	111.646	111645654
3	BovineHD0300032285	111.648	111648298
3	BovineHD0300032286	111.65	111649678
3	BovineHD0300032287	111.65	111650403
3	BovineHD0300032288	111.652	111652117
3	BovineHD0300032289	111.653	111652828
3	BovineHD0300032290	111.654	111653961
3	BovineHD0300032291	111.655	111654739
3	BovineHD0300032294	111.659	111658793
3	BovineHD0300032295	111.66	111659729
3	BovineHD0300032296	111.662	111662015
3	BovineHD4100002480	111.663	111662803
3	BovineHD4100002481	111.666	111665659
3	BovineHD0300032298	111.667	111667431
3	BovineHD0300032299	111.67	111669627
3	BovineHD0300032301	111.677	111676643
3	BovineHD0300032302	111.682	111682042
3	BovineHD0300032303	111.685	111684818
3	BovineHD0300032307	111.697	111696988
3	BovineHD0300032405	111.9	111900103
3	BovineHD0300032406	111.902	111901786
3	BovineHD0300032407	111.902	111902343
3	BovineHD0300032408	111.903	111903316
3	BovineHD0300032409	111.904	111904091
3	BovineHD0300032410	111.905	111904567
3	BovineHD0300032414	111.908	111907539
3	BovineHD0300032415	111.908	111908297
3	BovineHD0300032416	111.91	111910319
3	BovineHD0300032417	111.911	111911118
3	BovineHD0300032418	111.913	111912787
3	BovineHD0300032420	111.918	111918272
3	BovineHD0300032421	111.919	111918805
3	BovineHD0300032422	111.921	111921016
3	BovineHD0300032423	111.924	111924427
3	BovineHD0300032424	111.928	111928047
3	BovineHD0300032425	111.931	111931061
3	BovineHD0300032426	111.932	111932454
3	BovineHD0300032428	111.937	111937471
3	BovineHD0300032430	111.943	111943495
3	BovineHD0300032431	111.948	111947693
3	BovineHD0300032432	111.95	111950355
3	BovineHD0300032433	111.954	111954498
3	BovineHD0300032434	111.956	111955836
3	BovineHD0300032435	111.957	111956977
3	BovineHD0300032436	111.957	111957475
3	BovineHD0300032437	111.962	111962346
3	BovineHD0300032438	111.963	111963132
3	BovineHD0300032439	111.964	111963884
3	BovineHD0300032440	111.97	111970379
3	BovineHD0300032441	111.974	111973723
3	BovineHD0300032443	111.979	111979443
3	BovineHD0300032444	111.98	111980344
3	BovineHD0300032445	111.982	111981729
3	BovineHD0300032446	111.983	111983083
3	BovineHD0300032447	111.986	111986343
3	BovineHD0300032448	111.989	111988803
3	BovineHD0300032449	111.99	111990177
3	BovineHD0300032450	111.991	111990688
3	BovineHD0300032451	111.994	111993675
3	BovineHD0300032452	111.996	111996477
3	BovineHD0300032453	111.998	111997955
3	BovineHD0300032454	112.001	112001483
3	BovineHD0300032455	112.004	112003589
3	BovineHD0300032456	112.007	112006988
3	BovineHD0300032457	112.007	112007451
3	BovineHD0300032458	112.009	112009188
3	BovineHD0300032459	112.011	112010617
3	BovineHD0300032460	112.014	112014016
3	BovineHD0300032462	112.019	112019131
3	BovineHD0300032463	112.02	112019686
3	BovineHD0300032464	112.021	112020528
3	BovineHD0300032465	112.021	112021192
3	BovineHD0300032466	112.022	112021687
3	BovineHD0300032467	112.024	112023569
3	BovineHD0300032468	112.024	112024151
3	BovineHD0300032469	112.025	112025341
3	BovineHD0300032470	112.026	112025924
3	BovineHD0300032471	112.027	112026841
3	BovineHD0300032472	112.029	112028771
3	BovineHD0300032473	112.032	112032152
3	BovineHD0300032474	112.036	112035520
3	BovineHD0300032475	112.042	112042236
3	BovineHD0300032476	112.043	112042906
3	BovineHD0300032477	112.044	112043983
3	BovineHD0300032478	112.045	112044582
3	BovineHD0300032479	112.046	112046091
3	BovineHD0300032480	112.047	112046947
3	BovineHD0300032481	112.047	112047493
3	BovineHD0300032483	112.051	112050907
3	BovineHD0300032484	112.051	112051482
3	BovineHD0300032485	112.052	112052315
3	BovineHD0300032486	112.053	112053027
3	BovineHD0300032488	112.055	112054597
3	BovineHD0300032489	112.055	112055057
3	BovineHD0300032490	112.056	112055576
3	BovineHD0300032491	112.057	112057412
3	BovineHD0300032492	112.058	112058081
3	BovineHD0300032493	112.061	112060661
3	BovineHD0300032494	112.065	112065217
3	BovineHD0300032495	112.069	112068941
3	BovineHD0300032496	112.072	112071757
3	BovineHD0300032497	112.075	112074641
3	BovineHD0300032498	112.079	112079346
3	BovineHD0300032499	112.082	112081706
3	BovineHD0300032501	112.084	112083518
3	BovineHD0300032502	112.086	112085820
3	BovineHD0300032503	112.087	112086528
3	BovineHD0300032504	112.091	112091389
3	BovineHD0300032505	112.097	112096599
3	BovineHD0300032506	112.1	112099636
3	BovineHD0300035051	119.302	119302330
3	BovineHD0300035052	119.31	119309602
3	BovineHD0300035054	119.312	119312183
3	BovineHD0300035057	119.315	119315292
3	BovineHD0500011843	119.359	119359199
3	BovineHD0500011844	119.363	119362997
3	BovineHD0300009360	119.375	119374898
3	BovineHD0300009359	119.379	119378630
3	BovineHD1000003965	119.423	119423445
3	BovineHD0300034865	119.429	119428506
3	BovineHD0300034867	119.43	119430320
3	BovineHD0300034868	119.431	119431147
3	BovineHD0300034869	119.432	119432067
3	BovineHD0300034870	119.434	119433693
3	BovineHD1400006309	119.443	119443332
3	BovineHD1400006307	119.446	119446389
3	BovineHD1400006308	119.446	119445812
3	BovineHD1400006306	119.45	119449575
3	BovineHD0300034871	119.452	119451721
3	BovineHD0300034875	119.456	119455662
3	BovineHD0300034879	119.472	119471788
3	BovineHD0300034880	119.476	119475975
3	BovineHD0300036392	119.479	119479006
3	BovineHD2600006367	119.5	119500312
3	BovineHD0300034993	119.518	119518454
3	BovineHD0300034994	119.519	119519318
3	BovineHD0300034995	119.52	119520499
3	BovineHD0300034996	119.521	119520984
3	BovineHD0300034997	119.522	119522215
3	BovineHD0300034999	119.525	119525250
3	BovineHD0300035001	119.528	119528100
3	BovineHD0300035002	119.529	119528577
3	BovineHD0300035004	119.531	119531036
3	BovineHD0300035005	119.533	119533203
3	BovineHD0300035006	119.536	119535895
3	BovineHD0300035007	119.539	119538902
3	BovineHD0300035008	119.541	119541498
3	BovineHD0300034954	119.547	119546700
3	BovineHD0300034878	119.55	119550031
3	BovineHD1300015666	119.553	119552881
3	BovineHD1300015668	119.56	119559889
4	BovineHD0400000268	1.30704	1307044
4	BovineHD0400000270	1.31848	1318484
4	BovineHD0400000274	1.33143	1331426
4	BovineHD0400000275	1.33611	1336109
4	BovineHD0400000217	1.35471	1354709
4	BovineHD0400000214	1.36149	1361494
4	BovineHD0400000213	1.36257	1362574
4	BovineHD0400000212	1.36424	1364244
4	BovineHD0400000211	1.36534	1365344
4	BovineHD4100002590	1.37541	1375412
4	BovineHD0400000208	1.37829	1378288
4	BovineHD0400000200	1.38971	1389713
4	BovineHD0400000198	1.39299	1392990
4	BovineHD0400000196	1.39654	1396537
4	BovineHD0400009474	33.305	33304970
4	BovineHD0400035962	33.3092	33309215
4	BovineHD0400009477	33.3195	33319512
4	BovineHD0400009478	33.3306	33330571
4	BovineHD0400009482	33.3517	33351680
4	BovineHD0400009486	33.3745	33374529
4	BovineHD0400009488	33.3822	33382156
4	BovineHD0400009490	33.3918	33391823
4	BovineHD0400009491	33.3925	33392502
4	BovineHD0400009493	33.3981	33398064
4	BovineHD0400017354	63.0122	63012208
4	BovineHD0400017356	63.0177	63017661
4	BovineHD0400017357	63.0217	63021706
4	BovineHD0400017360	63.038	63038036
4	BovineHD0400017363	63.0425	63042542
4	BovineHD0400017364	63.0469	63046925
4	BovineHD0400017367	63.0526	63052552
4	BovineHD0400017368	63.0532	63053213
4	BovineHD0400017369	63.0538	63053826
4	BovineHD0400017370	63.0551	63055111
4	BovineHD0400017371	63.0561	63056101
4	BovineHD0400017372	63.0599	63059903
4	BovineHD0400017373	63.0631	63063130
4	BovineHD0400017378	63.0885	63088481
4	BovineHD0400028747	101.402	101401608
4	BovineHD0400028748	101.402	101402297
4	BovineHD0400028749	101.403	101403014
4	BovineHD0400028751	101.414	101413515
4	BovineHD0400028752	101.418	101418448
4	BovineHD0400028753	101.425	101424882
4	BovineHD0400028754	101.43	101430379
4	BovineHD0400028755	101.441	101440738
4	BovineHD0400028756	101.444	101444454
4	BovineHD0400028758	101.453	101453136
4	BovineHD0400028759	101.458	101457686
4	BovineHD0400028760	101.463	101462906
4	BovineHD0400028761	101.469	101468690
4	BovineHD0400028762	101.47	101470315
4	BovineHD0400028763	101.473	101473264
4	BovineHD0400028765	101.476	101475871
4	BovineHD0400028766	101.481	101480642
4	BovineHD0400028768	101.488	101487749
4	BovineHD0400028769	101.493	101492957
4	BovineHD0400028770	101.499	101498823
4	BovineHD0400030497	106.401	106401312
4	BovineHD0400030500	106.418	106417565
4	BovineHD0400030501	106.419	106419398
4	BovineHD0400030502	106.421	106421230
4	BovineHD0400030504	106.428	106427990
4	BovineHD0400030505	106.432	106431811
4	BovineHD0400030506	106.433	106432617
4	BovineHD0400030508	106.437	106437214
4	BovineHD0400030509	106.439	106438710
4	BovineHD0400030511	106.441	106441418
4	BovineHD0400030512	106.443	106442872
4	BovineHD0400030513	106.444	106444348
4	BovineHD0400030514	106.446	106445779
4	BovineHD0400030528	106.45	106449584
4	BovineHD0400030527	106.453	106453010
4	BovineHD0400030526	106.454	106454047
4	BovineHD0400030525	106.457	106456564
4	BovineHD0400030524	106.459	106459095
4	BovineHD0400030522	106.461	106461237
4	BovineHD0400030515	106.462	106461523
4	BovineHD0400030516	106.463	106462584
4	BovineHD0400030519	106.47	106469680
4	BovineHD0400030521	106.476	106476224
4	BovineHD0400030532	106.49	106489634
4	BovineHD0400030533	106.491	106490665
4	BovineHD0400030534	106.492	106491616
4	BovineHD0400030536	106.496	106495942
4	BovineHD0400030537	106.497	106497158
4	BovineHD0400030538	106.498	106497900
4	BovineHD0400030539	106.499	106498917
5	BovineHD0500024664	86.6081	86608076
5	BovineHD0500024665	86.6237	86623676
5	BovineHD0500024666	86.6258	86625842
5	BovineHD0500024667	86.6283	86628304
5	BovineHD0500024669	86.6347	86634721
5	BovineHD0500024670	86.6361	86636100
5	BovineHD0500024671	86.6375	86637461
5	BovineHD0500024672	86.6438	86643827
5	BovineHD0500024673	86.6446	86644627
5	BovineHD0500024674	86.6494	86649350
5	BovineHD0500024675	86.6535	86653463
5	BovineHD0500024677	86.6564	86656381
5	BovineHD0500024678	86.6584	86658358
5	BovineHD0500024679	86.6627	86662672
5	BovineHD0500024680	86.6634	86663445
5	BovineHD0500024681	86.6652	86665212
5	BovineHD0500024682	86.6665	86666469
5	BovineHD0500024683	86.668	86668039
5	BovineHD0500024684	86.6691	86669056
5	BovineHD0500024685	86.6728	86672791
5	BovineHD0500024686	86.6767	86676674
5	BovineHD0500024687	86.6836	86683595
5	BovineHD0500024688	86.6879	86687864
5	BovineHD0500024689	86.6921	86692148
5	BovineHD0500024690	86.6932	86693183
5	BovineHD0500024691	86.6942	86694182
5	BovineHD0500024692	86.6952	86695165
5	BovineHD0500024693	86.698	86698037
6	BovineHD0600010247	35.3059	35305911
6	BovineHD0600010238	35.319	35318953
6	BovineHD0600010240	35.3231	35323104
6	BovineHD0600010241	35.3238	35323822
6	BovineHD0600010242	35.3247	35324677
6	BovineHD0600010243	35.3257	35325692
6	BovineHD0600010244	35.3283	35328305
6	BovineHD0600010245	35.3307	35330736
6	BovineHD1700008620	35.3327	35332692
6	BovineHD0600010248	35.3478	35347849
6	BovineHD4100004455	35.3573	35357264
6	BovineHD0600010249	35.3599	35359926
6	BovineHD0600010251	35.3677	35367710
6	BovineHD0600010252	35.3748	35374814
6	BovineHD0600010253	35.384	35383964
6	BovineHD0600010255	35.3925	35392481
6	BovineHD0600033271	112.101	112100979
6	BovineHD0600033272	112.105	112104759
6	BovineHD0600033274	112.11	112109596
6	BovineHD0600033275	112.113	112112784
6	BovineHD0600033276	112.116	112115531
6	BovineHD0600033277	112.118	112118156
6	BovineHD0600033278	112.121	112121193
6	BovineHD0600033279	112.126	112126193
6	BovineHD0600033280	112.129	112129386
6	BovineHD0600033281	112.132	112132335
6	BovineHD0600033282	112.135	112135108
6	BovineHD0600033283	112.138	112138273
6	BovineHD0600033284	112.143	112142545
6	BovineHD0600033307	112.154	112154312
6	BovineHD0600033316	112.164	112163628
6	BovineHD0600033290	112.169	112169109
6	BovineHD0600033319	112.172	112172440
6	BovineHD0600033313	112.182	112181851
6	BovineHD0600033292	112.196	112195683
6	BovineHD0600033293	112.198	112198424
6	BovineHD0600033295	112.208	112207744
6	BovineHD0600033296	112.213	112212947
6	BovineHD0600033285	112.225	112224980
6	BovineHD0600033308	112.237	112237233
6	BovineHD0600033309	112.238	112238249
6	BovineHD0600033317	112.272	112271793
6	BovineHD0600033318	112.274	112273871
6	BovineHD0600033320	112.276	112276249
6	BovineHD0600033314	112.29	112289712
6	BovineHD0600033315	112.291	112290590
6	BovineHD0600033321	112.299	112299290
6	BovineHD0600033322	112.3	112300131
6	BovineHD0600033323	112.304	112303891
6	BovineHD0600033324	112.309	112308794
6	BovineHD0600033326	112.313	112312870
6	BovineHD0600033327	112.314	112313698
6	BovineHD0600033328	112.315	112314558
6	BovineHD0600033330	112.32	112320311
6	BovineHD0600033331	112.322	112321950
6	BovineHD0600033332	112.324	112324327
6	BovineHD0600033333	112.326	112325616
6	BovineHD0600033286	112.329	112329094
6	BovineHD0600033335	112.349	112348815
6	BovineHD0600033336	112.356	112355699
6	BovineHD0600033337	112.362	112361665
6	BovineHD0600033338	112.366	112366262
6	BovineHD0600033339	112.373	112372627
6	BovineHD0600033340	112.376	112375974
6	BovineHD0600033341	112.381	112380794
6	BovineHD0600033343	112.388	112388460
6	BovineHD0600033344	112.396	112396185
6	BovineHD0600033345	112.4	112399930
7	BovineHD0700000034	0.310937	310937
7	BovineHD0700000035	0.317411	317411
7	BovineHD0700000036	0.321616	321616
7	BovineHD0700000037	0.325799	325799
7	BovineHD0700000038	0.32854	328540
7	BovineHD0700000039	0.336222	336222
7	BovineHD0700000041	0.355276	355276
7	BovineHD0700000042	0.360903	360903
7	BovineHD0700000043	0.374952	374952
7	BovineHD0700000044	0.394557	394557
7	BovineHD0700000045	0.397034	397034
7	BovineHD0700010492	35.1035	35103526
7	BovineHD0700010493	35.1088	35108806
7	BovineHD0700010496	35.1212	35121232
7	BovineHD0700033325	35.1246	35124601
7	BovineHD0700010497	35.1287	35128696
7	BovineHD0700010498	35.1302	35130230
7	BovineHD0700010501	35.1444	35144354
7	BovineHD0700010502	35.146	35146046
7	BovineHD0700010503	35.1474	35147381
7	BovineHD0700010506	35.1529	35152912
7	BovineHD0700010507	35.1549	35154915
7	BovineHD0700010508	35.1565	35156533
7	BovineHD0700010509	35.158	35158023
7	BovineHD0700010510	35.1588	35158795
7	BovineHD0700010511	35.1596	35159552
7	BovineHD0700010512	35.1605	35160509
7	BovineHD0700010513	35.1651	35165066
7	BovineHD0700010518	35.1875	35187489
7	BovineHD0700010519	35.1999	35199902
7	BovineHD0700012174	40.4006	40400582
7	BovineHD0700012176	40.4046	40404641
7	BovineHD0700012177	40.4053	40405289
7	BovineHD0700012178	40.4059	40405854
7	BovineHD0700012179	40.4068	40406768
7	BovineHD4100005986	40.4074	40407402
7	BovineHD0700012180	40.4086	40408649
7	BovineHD0700012181	40.4098	40409831
7	BovineHD4100005987	40.4109	40410924
7	BovineHD1400015871	40.4144	40414450
7	BovineHD1400015874	40.4195	40419525
7	BovineHD1400015875	40.4261	40426116
7	BovineHD1400015876	40.432	40432046
7	BovineHD0700012182	40.4393	40439279
7	BovineHD0700012183	40.4407	40440745
7	BovineHD0700012184	40.4429	40442860
7	BovineHD0700012186	40.4489	40448879
7	BovineHD0700012187	40.4521	40452079
7	BovineHD0700012188	40.454	40453989
7	BovineHD0700012189	40.4547	40454659
7	BovineHD0700012190	40.4566	40456649
7	BovineHD0700012192	40.4597	40459679
7	BovineHD0700012193	40.4602	40460158
7	BovineHD0700012194	40.461	40460957
7	BovineHD0700012195	40.4636	40463625
7	BovineHD0700012196	40.4642	40464213
7	BovineHD0700012197	40.4657	40465709
7	BovineHD0700012198	40.4666	40466580
7	BovineHD0700012199	40.4705	40470518
7	BovineHD0700012200	40.4713	40471275
7	BovineHD0700012201	40.4729	40472910
7	BovineHD0700012202	40.4739	40473908
7	BovineHD0700012203	40.475	40474985
7	BovineHD0700012204	40.476	40476037
7	BovineHD0700012205	40.4767	40476726
7	BovineHD0700012430	41.3006	41300585
7	BovineHD0700012431	41.302	41301962
7	BovineHD4100005989	41.3025	41302495
7	BovineHD0700033711	41.3061	41306146
7	BovineHD0700012432	41.3148	41314793
7	BovineHD0700012433	41.3166	41316584
7	BovineHD0700012434	41.3192	41319179
7	BovineHD0700012435	41.3199	41319873
7	BovineHD0700012402	41.3225	41322454
7	BovineHD0200030156	41.3298	41329835
7	BovineHD0200030155	41.3367	41336667
7	BovineHD0200030154	41.3374	41337364
7	BovineHD0200030153	41.3396	41339575
7	BovineHD0700032996	41.3494	41349352
7	BovineHD0700006544	41.3557	41355713
7	BovineHD0700006543	41.362	41362019
7	BovineHD0700006542	41.3625	41362511
7	BovineHD0700006541	41.3634	41363403
7	BovineHD0700006540	41.3672	41367167
7	BovineHD0700006539	41.3718	41371808
7	BovineHD0700006538	41.3743	41374264
7	BovineHD0700006537	41.3752	41375235
7	BovineHD0700006536	41.3769	41376851
7	BovineHD0700006535	41.3821	41382089
7	BovineHD0700006532	41.3871	41387087
7	BovineHD0700006531	41.3877	41387747
7	BovineHD0700006530	41.3883	41388281
7	BovineHD0700006529	41.3912	41391178
7	BovineHD0700020746	68.5009	68500914
7	BovineHD0700020747	68.5032	68503223
7	BovineHD0700020748	68.5071	68507086
7	BovineHD0700020749	68.5139	68513919
7	BovineHD0700020763	68.5431	68543116
7	BovineHD2000016103	68.5536	68553552
7	BovineHD2000016104	68.5545	68554515
7	BovineHD2000016106	68.5574	68557432
7	BovineHD2000016107	68.5595	68559500
7	BovineHD2000016109	68.5675	68567480
7	BovineHD0700017745	68.5697	68569696
7	BovineHD0700017747	68.5712	68571223
7	BovineHD0700017748	68.5718	68571791
7	BovineHD0700017749	68.5725	68572536
7	BovineHD0700017751	68.5747	68574738
7	BovineHD2000016110	68.577	68577008
7	BovineHD2000016111	68.579	68579028
7	BovineHD2000016112	68.58	68579969
7	BovineHD2000016113	68.5806	68580596
7	BovineHD2000016115	68.5817	68581751
7	BovineHD2000016116	68.5829	68582862
7	BovineHD2000016118	68.5864	68586404
7	BovineHD2000016119	68.5874	68587410
7	BovineHD2000016120	68.588	68587957
7	BovineHD2000016121	68.5886	68588640
7	BovineHD2000016122	68.5897	68589716
7	BovineHD2000016123	68.591	68590996
7	BovineHD2000016124	68.5917	68591681
7	BovineHD2000016125	68.593	68592974
7	BovineHD0700027329	91.2039	91203875
7	BovineHD0700027330	91.2108	91210833
7	BovineHD0700027331	91.216	91215985
7	BovineHD0700027333	91.2263	91226320
7	BovineHD0700027334	91.2306	91230648
7	BovineHD0700033200	91.2345	91234523
7	BovineHD0700027335	91.2383	91238351
7	BovineHD0700033971	91.2446	91244569
7	BovineHD0700027336	91.2483	91248284
7	BovineHD0700027337	91.2547	91254668
7	BovineHD0700027338	91.2606	91260597
7	BovineHD0700027339	91.2659	91265925
7	BovineHD0700027340	91.2724	91272408
7	BovineHD0700027341	91.2807	91280685
7	BovineHD0700027342	91.2841	91284120
7	BovineHD0700027343	91.2891	91289142
7	BovineHD0700027344	91.294	91293964
7	BovineHD0700027345	91.2976	91297584
7	BovineHD0700027562	92.2176	92217620
7	BovineHD0700027563	92.2202	92220204
7	BovineHD0700027564	92.224	92223984
7	BovineHD0700027565	92.228	92228026
7	BovineHD0700027566	92.2327	92232730
7	BovineHD0700027567	92.241	92241044
7	BovineHD0700027568	92.2433	92243346
7	BovineHD0700027569	92.2452	92245167
7	BovineHD0700027570	92.249	92249002
7	BovineHD0700027571	92.2512	92251236
7	BovineHD0700027573	92.259	92259051
7	BovineHD0700027574	92.2628	92262841
7	BovineHD0700027575	92.2656	92265649
7	BovineHD0700027576	92.2713	92271314
7	BovineHD0700027577	92.2726	92272608
7	BovineHD0700027578	92.2733	92273288
7	BovineHD0700027579	92.2742	92274166
7	BovineHD0700027580	92.2797	92279663
7	BovineHD0700027581	92.2836	92283649
7	BovineHD0700027582	92.2846	92284568
7	BovineHD0700027583	92.2893	92289299
7	BovineHD0700033985	92.2931	92293142
7	BovineHD0700027585	92.2991	92299156
7	BovineHD4100006336	94.3058	94305814
7	BovineHD0700028156	94.307	94306986
7	BovineHD0700028157	94.3081	94308130
7	BovineHD0700028158	94.316	94316003
7	BovineHD0700028159	94.3209	94320864
7	BovineHD0700033995	94.3246	94324598
7	BovineHD0700028163	94.3351	94335056
7	BovineHD0700028164	94.3357	94335669
7	BovineHD0700028166	94.3376	94337629
7	BovineHD0700028168	94.3409	94340900
7	BovineHD0700028169	94.3424	94342359
7	BovineHD0700028170	94.3433	94343320
7	BovineHD0700028171	94.3447	94344663
7	BovineHD0700028172	94.3463	94346302
7	BovineHD0700028174	94.3478	94347848
7	BovineHD0700028175	94.3485	94348540
7	BovineHD0700028176	94.3496	94349648
7	BovineHD0700028177	94.3506	94350634
7	BovineHD0700028178	94.3528	94352828
7	BovineHD0700028181	94.3655	94365471
7	BovineHD0700028183	94.368	94367952
7	BovineHD0700028184	94.3724	94372414
7	BovineHD0700028186	94.376	94375993
7	BovineHD0700028188	94.3804	94380358
7	BovineHD0700028189	94.3816	94381593
7	BovineHD0700028192	94.3848	94384844
7	BovineHD0700028193	94.3856	94385615
7	BovineHD0700028194	94.3866	94386639
7	BovineHD0700028195	94.3893	94389312
7	BovineHD0700028196	94.3906	94390626
7	BovineHD0700028197	94.3928	94392828
7	BovineHD0700028198	94.3937	94393746
7	BovineHD0700028199	94.3988	94398839
8	BovineHD0800006370	20.7099	20709873
8	BovineHD0800006373	20.721	20721025
8	BovineHD4100006583	20.7241	20724087
8	BovineHD0800006374	20.7259	20725861
8	BovineHD0800006375	20.728	20727959
8	BovineHD0800006376	20.7285	20728549
8	BovineHD0800033168	20.7315	20731540
8	BovineHD0800006377	20.7345	20734536
8	BovineHD0800006379	20.7379	20737852
8	BovineHD0800006381	20.7424	20742410
8	BovineHD0800006382	20.7461	20746140
8	BovineHD0800006383	20.7482	20748152
8	BovineHD0800006384	20.7502	20750150
8	BovineHD0800006385	20.7507	20750730
8	BovineHD0800006386	20.752	20752003
8	BovineHD0800006387	20.7574	20757434
8	BovineHD0800006388	20.7623	20762344
8	BovineHD0800006389	20.766	20766040
8	BovineHD0800006390	20.7701	20770103
8	BovineHD0800006391	20.7729	20772936
8	BovineHD0800006392	20.7748	20774822
8	BovineHD0800006393	20.7777	20777680
8	BovineHD0800006396	20.7864	20786352
8	BovineHD0800006397	20.7888	20788808
8	BovineHD0800006398	20.7989	20798887
8	BovineHD0800006399	20.7994	20799444
8	BovineHD0800006400	20.8	20799994
8	BovineHD1000012820	113.112	113111650
8	BovineHD1000012821	113.113	113112671
8	BovineHD1100007882	113.143	113143420
8	BovineHD1100007884	113.151	113150905
8	BovineHD0800023700	113.158	113157655
8	BovineHD0800023698	113.167	113167494
8	BovineHD1100007905	113.181	113180740
8	BovineHD2900005892	113.204	113203701
8	BovineHD2900005903	113.222	113222022
8	BovineHD2900005905	113.228	113228120
8	BovineHD2900005907	113.249	113248793
8	BovineHD2900005908	113.254	113253597
8	BovineHD2900005909	113.256	113255527
8	BovineHD2900005910	113.256	113256327
8	BovineHD2900005912	113.259	113259344
9	BovineHD0900004255	15.7004	15700369
9	BovineHD0900004257	15.7052	15705203
9	BovineHD0900004258	15.7096	15709574
9	BovineHD0900004259	15.7171	15717126
9	BovineHD0900004260	15.7221	15722057
9	BovineHD0900004261	15.7283	15728335
9	BovineHD0900004262	15.7322	15732177
9	BovineHD1900017930	15.743	15743049
9	BovineHD4100007185	15.7467	15746690
9	BovineHD1900017931	15.7499	15749884
9	BovineHD1900017932	15.7535	15753481
9	BovineHD0900004265	15.759	15758975
9	BovineHD1800004711	15.7591	15759067
9	BovineHD0900004267	15.767	15767011
9	BovineHD0900004268	15.768	15767951
9	BovineHD0900004269	15.7705	15770504
9	BovineHD0900004270	15.7711	15771076
9	BovineHD0900004272	15.7775	15777474
9	BovineHD0900004273	15.7782	15778163
9	BovineHD0900004274	15.7808	15780783
9	BovineHD0900004277	15.7903	15790281
9	BovineHD0900004278	15.7959	15795941
9	BovineHD0900006986	25.8069	25806924
9	BovineHD0900006987	25.808	25807965
9	BovineHD0900006988	25.809	25809016
9	BovineHD0900006989	25.8101	25810142
9	BovineHD0900006990	25.8113	25811283
9	BovineHD0900006991	25.8124	25812402
9	BovineHD0900006993	25.8142	25814197
9	BovineHD0900006994	25.8153	25815315
9	BovineHD0900006996	25.8198	25819806
9	BovineHD4100007305	25.8212	25821224
9	BovineHD0900006999	25.8282	25828244
9	BovineHD0900007004	25.8446	25844562
9	BovineHD0900007007	25.8505	25850510
9	BovineHD0900007008	25.8555	25855536
9	BovineHD0900007009	25.8583	25858276
9	BovineHD0900007012	25.8671	25867056
9	BovineHD0900007013	25.8719	25871881
9	BovineHD0900031033	25.8976	25897594
9	BovineHD0900007250	26.607	26606979
9	BovineHD0900007251	26.6121	26612057
9	BovineHD0900007252	26.6129	26612938
9	BovineHD0900007253	26.6187	26618713
9	BovineHD0900007254	26.6236	26623602
9	BovineHD0900007255	26.6429	26642888
9	BovineHD0900007256	26.6477	26647667
9	BovineHD0900007257	26.6527	26652671
9	BovineHD0900007258	26.6594	26659377
9	BovineHD0900007259	26.6646	26664623
9	BovineHD0900007260	26.6703	26670292
9	BovineHD0900007261	26.6776	26677627
9	BovineHD0900007265	26.6955	26695520
9	BovineHD0900007759	28.3037	28303684
9	BovineHD0900007762	28.309	28309020
9	BovineHD0900007763	28.3105	28310468
9	BovineHD0900007764	28.3132	28313172
9	BovineHD0900007765	28.3153	28315262
9	BovineHD0900007766	28.3161	28316067
9	BovineHD0900007767	28.3172	28317199
9	BovineHD0900007768	28.3183	28318255
9	BovineHD0900007769	28.3195	28319454
9	BovineHD0900007770	28.3207	28320725
9	BovineHD0900007771	28.3221	28322133
9	BovineHD0900007772	28.323	28323050
9	BovineHD0900007773	28.3237	28323729
9	BovineHD0900007774	28.3246	28324606
9	BovineHD0900007775	28.3254	28325444
9	BovineHD0900007777	28.3269	28326863
9	BovineHD0900007778	28.3274	28327399
9	BovineHD0900007779	28.3309	28330876
9	BovineHD0900007780	28.3316	28331631
9	BovineHD0900007782	28.3388	28338781
9	BovineHD4100007317	28.34	28340045
9	BovineHD0900007783	28.3448	28344789
9	BovineHD0900007785	28.3526	28352577
9	BovineHD0900007786	28.3866	28386582
9	BovineHD0900007787	28.3924	28392381
9	BovineHD0900031403	28.3956	28395614
9	BovineHD0900007788	28.3992	28399166
9	BovineHD4100007322	29.5023	29502305
9	BovineHD0900008107	29.5158	29515831
9	BovineHD0900008108	29.5164	29516389
9	BovineHD0900008109	29.5173	29517306
9	BovineHD0900008111	29.5237	29523667
9	BovineHD0900008112	29.5251	29525121
9	BovineHD0900008113	29.5265	29526484
9	BovineHD4100007323	29.5274	29527424
9	BovineHD0900008114	29.5307	29530654
9	BovineHD0900008115	29.5326	29532622
9	BovineHD0900008116	29.5338	29533837
9	BovineHD0900008117	29.5405	29540516
9	BovineHD0900008118	29.5443	29544266
9	BovineHD0900008119	29.546	29546007
9	BovineHD0900008121	29.5509	29550882
9	BovineHD0900008122	29.5532	29553232
9	BovineHD0900008123	29.5546	29554577
9	BovineHD0900008125	29.5597	29559707
9	BovineHD0900008126	29.563	29563016
9	BovineHD0900008129	29.5755	29575482
9	BovineHD0900008130	29.5768	29576769
9	BovineHD0900008131	29.5807	29580699
9	BovineHD0900008132	29.5815	29581455
9	BovineHD0900008133	29.5854	29585364
9	BovineHD0900008134	29.5892	29589207
9	BovineHD0900008135	29.5947	29594719
9	BovineHD0900022134	78.7048	78704840
9	BovineHD0900022135	78.708	78708021
9	BovineHD0900022136	78.7118	78711796
9	BovineHD0900022137	78.7161	78716056
9	BovineHD0900022138	78.7211	78721125
9	BovineHD2600014931	78.7315	78731539
9	BovineHD0900022140	78.7394	78739372
9	BovineHD0900022143	78.759	78758960
9	BovineHD0900022144	78.7595	78759506
9	BovineHD0900022145	78.7602	78760170
9	BovineHD0900022147	78.7663	78766255
9	BovineHD0900022148	78.7709	78770891
9	BovineHD0900022150	78.7742	78774242
9	BovineHD0900022152	78.7771	78777053
9	BovineHD0900022153	78.7785	78778505
9	BovineHD0900022155	78.7812	78781176
9	BovineHD0900022156	78.7838	78783817
9	BovineHD0900022157	78.7849	78784907
9	BovineHD0900022158	78.7859	78785898
9	BovineHD0900022159	78.7903	78790306
9	BovineHD0900026169	91.2076	91207558
9	BovineHD0900026171	91.2119	91211854
9	BovineHD0900026172	91.217	91216965
9	BovineHD0900026174	91.2223	91222268
9	BovineHD0900026175	91.2268	91226768
9	BovineHD0900026179	91.2308	91230837
9	BovineHD0900026180	91.2331	91233130
9	BovineHD0900026181	91.2342	91234207
9	BovineHD0900026182	91.2387	91238691
9	BovineHD0900026184	91.2559	91255846
9	BovineHD0900026185	91.2566	91256571
9	BovineHD0900026194	91.26	91259978
9	BovineHD0900026195	91.2618	91261774
9	BovineHD0900026198	91.2678	91267811
9	BovineHD0900026199	91.2694	91269396
9	BovineHD0900026200	91.2736	91273577
9	BovineHD0900026201	91.2782	91278216
9	BovineHD0900026202	91.279	91279037
9	BovineHD0900026203	91.284	91284022
9	BovineHD0900026204	91.2847	91284743
9	BovineHD0900026205	91.2855	91285529
9	BovineHD0900026206	91.2861	91286092
9	BovineHD0900026207	91.288	91287972
9	BovineHD0900026208	91.2887	91288715
9	BovineHD0900026209	91.2956	91295608
9	BovineHD0900026210	91.2969	91296911
9	BovineHD0900026211	91.2995	91299532
9	BovineHD0900030711	103.003	103003359
9	BovineHD0900030712	103.008	103007787
9	BovineHD0900030713	103.013	103012585
9	BovineHD0900030715	103.014	103014378
9	BovineHD4100007769	103.023	103023197
9	BovineHD0900030716	103.025	103024720
9	BovineHD0900030717	103.031	103030677
9	BovineHD0900030722	103.043	103043059
9	BovineHD0900030721	103.046	103046436
9	BovineHD0900030720	103.051	103050913
9	BovineHD0900030723	103.062	103061948
9	BovineHD0900030725	103.07	103070271
9	BovineHD0900030726	103.075	103075201
9	BovineHD0900030727	103.08	103079756
9	BovineHD0900030728	103.084	103084009
9	BovineHD0900030730	103.087	103087295
9	BovineHD0900030731	103.091	103091370
9	BovineHD0900030732	103.096	103095948
9	BovineHD0900030733	103.099	103099361
9	BovineHD0900031177	104.103	104102944
9	BovineHD0900031179	104.11	104110205
9	BovineHD2800000552	104.153	104152707
9	BovineHD2800000554	104.159	104159019
9	BovineHD2800000555	104.163	104162871
9	BovineHD0900011576	104.172	104172188
9	BovineHD2800000561	104.18	104179946
9	BovineHD2800000562	104.186	104186337
9	BovineHD1500002873	104.218	104218103
9	BovineHD1500002875	104.233	104232764
9	BovineHD1500002877	104.247	104247340
9	BovineHD1500002879	104.264	104264220
9	BovineHD1500002882	104.273	104273427
9	BovineHD1500002883	104.277	104277105
9	BovineHD2900008059	104.335	104335370
9	BovineHD2900008058	104.336	104336108
9	BovineHD2900008056	104.345	104345428
9	BovineHD2900008055	104.349	104348781
9	BovineHD0900013739	104.357	104356686
9	BovineHD0900013740	104.357	104357495
9	BovineHD2900007977	104.377	104377450
9	BovineHD2900007978	104.379	104378650
9	BovineHD2900015420	104.38	104379663
9	BovineHD2900008054	104.399	104398680
9	BovineHD2900008052	104.403	104403406
9	BovineHD2900008053	104.403	104402572
9	BovineHD2900008048	104.407	104407072
9	BovineHD2900008047	104.408	104407954
9	BovineHD2900008045	104.418	104418165
9	BovineHD2900008042	104.421	104421477
9	BovineHD2900008043	104.421	104420834
9	BovineHD2900008041	104.423	104422683
9	BovineHD2900008057	104.427	104427190
9	BovineHD0900014424	104.45	104449986
9	BovineHD0900014429	104.464	104463576
9	BovineHD0900014430	104.466	104465889
9	BovineHD0900014431	104.467	104466904
9	BovineHD0900014432	104.468	104467762
9	BovineHD0900014433	104.468	104468459
9	BovineHD0900014434	104.47	104469524
9	BovineHD0900014435	104.476	104475875
9	BovineHD0900014403	104.483	104482629
9	BovineHD0900023008	104.551	104550917
9	BovineHD2300000076	104.564	104563528
9	BovineHD2300000075	104.574	104573598
9	BovineHD2300000074	104.584	104584056
9	BovineHD2300000073	104.587	104586923
9	BovineHD2300000072	104.592	104592406
9	BovineHD2300000071	104.598	104597980
9	BovineHD2300000069	104.608	104607890
9	BovineHD2300000067	104.61	104610294
9	BovineHD0400023211	104.626	104625554
9	BovineHD0900030263	104.641	104641228
10	BovineHD1000000007	0.101366	101366
10	BovineHD1000000008	0.11095	110950
10	BovineHD1000000009	0.116566	116566
10	BovineHD1000000010	0.121577	121577
10	BovineHD1000000011	0.131448	131448
10	BovineHD1000000012	0.136334	136334
10	BovineHD1000000013	0.140372	140372
10	BovineHD1000000016	0.168237	168237
10	BovineHD1000000017	0.174703	174703
10	BovineHD1000000020	0.18446	184460
10	BovineHD1000000025	0.229183	229183
10	BovineHD1000000026	0.235001	235001
10	BovineHD1000000027	0.238954	238954
10	BovineHD1000000030	0.261411	261411
10	BovineHD1000000037	0.274532	274532
10	BovineHD1000000045	0.317166	317166
10	BovineHD1000000048	0.328444	328444
10	BovineHD1000000049	0.338924	338924
10	BovineHD1000000051	0.344867	344867
10	BovineHD1300000013	0.35341	353410
10	BovineHD1000031096	0.353532	353532
10	BovineHD1000000054	0.372648	372648
10	BovineHD1000000056	0.395009	395009
10	BovineHD1000000061	0.435671	435671
10	BovineHD1000000062	0.443309	443309
10	BovineHD1000000065	0.450699	450699
10	BovineHD1000000066	0.455163	455163
10	BovineHD1000000068	0.457535	457535
10	BovineHD1000000071	0.464473	464473
10	BovineHD1000000073	0.468821	468821
10	BovineHD1000000076	0.473291	473291
10	BovineHD1000000077	0.475067	475067
10	BovineHD1000000080	0.480231	480231
10	BovineHD1000000082	0.482454	482454
10	BovineHD1000000085	0.487739	487739
10	BovineHD1000000087	0.491874	491874
10	BovineHD1000000091	0.504628	504628
10	BovineHD1000000092	0.506291	506291
10	BovineHD1000000093	0.507001	507001
10	BovineHD1000000094	0.507737	507737
10	BovineHD1000000095	0.508812	508812
10	BovineHD1000000098	0.511399	511399
10	BovineHD1000000099	0.51315	513150
10	BovineHD1000000100	0.514236	514236
10	BovineHD1000000101	0.514835	514835
10	BovineHD1000000103	0.516609	516609
10	BovineHD1000000105	0.526479	526479
10	BovineHD1000000106	0.527818	527818
10	BovineHD1000000107	0.528939	528939
10	BovineHD1000000110	0.5312	531200
10	BovineHD1000000113	0.534481	534481
10	BovineHD1000000114	0.538814	538814
10	BovineHD1000000117	0.544507	544507
10	BovineHD1000000118	0.545401	545401
10	BovineHD1000000119	0.546929	546929
10	BovineHD1000000120	0.548739	548739
10	BovineHD1000000121	0.555019	555019
10	BovineHD1000000122	0.560403	560403
10	BovineHD1000000123	0.561907	561907
10	BovineHD1000000124	0.563035	563035
10	BovineHD1000000126	0.566608	566608
10	BovineHD1000000127	0.568256	568256
10	BovineHD1000000129	0.570854	570854
10	BovineHD1000000130	0.571703	571703
10	BovineHD1000000131	0.572561	572561
10	BovineHD1000000133	0.580074	580074
10	BovineHD1000000134	0.583935	583935
10	BovineHD1000000135	0.590127	590127
10	BovineHD1000000137	0.597046	597046
10	BovineHD1000000138	0.602557	602557
10	BovineHD1000000140	0.609938	609938
10	BovineHD1000000141	0.615143	615143
10	BovineHD1000000142	0.61729	617290
10	BovineHD1000000145	0.623775	623775
10	BovineHD1000000146	0.627998	627998
10	BovineHD1000000152	0.653529	653529
10	BovineHD1000000154	0.658389	658389
10	BovineHD1000000156	0.665382	665382
10	BovineHD1000000157	0.66715	667150
10	BovineHD1000000160	0.670107	670107
10	BovineHD1000030492	0.677533	677533
10	BovineHD1000000163	0.680032	680032
10	BovineHD1000000167	0.68713	687130
10	BovineHD1000000170	0.695399	695399
10	BovineHD1000000171	0.700441	700441
10	BovineHD1000000172	0.708739	708739
10	BovineHD1000000173	0.713521	713521
10	BovineHD1000000174	0.716414	716414
10	BovineHD1000000175	0.719378	719378
10	BovineHD1000000176	0.720897	720897
10	BovineHD1000000177	0.722365	722365
10	BovineHD1000000178	0.725091	725091
10	BovineHD1000000179	0.726812	726812
10	BovineHD1000000181	0.734048	734048
10	BovineHD1000000182	0.735324	735324
10	BovineHD1000000183	0.737173	737173
10	BovineHD1000000184	0.737836	737836
10	BovineHD1000000185	0.740455	740455
10	BovineHD1000000186	0.741103	741103
10	BovineHD1000000188	0.742695	742695
10	BovineHD1000000189	0.746977	746977
10	BovineHD1000000190	0.747462	747462
10	BovineHD1000030493	0.75108	751080
10	BovineHD1000000191	0.755365	755365
10	BovineHD1000000192	0.763924	763924
10	BovineHD1000000193	0.76843	768430
10	BovineHD1000000194	0.769003	769003
10	BovineHD1000000195	0.770005	770005
10	BovineHD1000000196	0.774887	774887
10	BovineHD1000000203	0.788894	788894
10	BovineHD1000000207	0.8082	808200
10	BovineHD1000000208	0.811013	811013
10	BovineHD1000000209	0.818126	818126
10	BovineHD1000000210	0.818947	818947
10	BovineHD1000031099	0.821802	821802
10	BovineHD1000000211	0.825239	825239
10	BovineHD1000000212	0.831196	831196
10	BovineHD1000000213	0.834963	834963
10	BovineHD1000000214	0.841646	841646
10	BovineHD1000000215	0.847355	847355
10	BovineHD1000000216	0.851848	851848
10	BovineHD1000000217	0.857121	857121
10	BovineHD1000000218	0.857711	857711
10	BovineHD1000000219	0.859851	859851
10	BovineHD1000000221	0.863484	863484
10	BovineHD1000000222	0.864277	864277
10	BovineHD1000000223	0.86475	864750
10	BovineHD1000000224	0.865492	865492
10	BovineHD1000000225	0.866286	866286
10	BovineHD1000000226	0.867559	867559
10	BovineHD1000000227	0.871462	871462
10	BovineHD1000000228	0.87203	872030
10	BovineHD1000000229	0.872754	872754
10	BovineHD1000000230	0.875129	875129
10	BovineHD1000000231	0.87926	879260
10	BovineHD1000000232	0.879876	879876
10	BovineHD1000000233	0.880746	880746
10	BovineHD1000000234	0.881476	881476
10	BovineHD1000000235	0.882204	882204
10	BovineHD1000000236	0.883305	883305
10	BovineHD1000000237	0.886453	886453
10	BovineHD1000000238	0.889265	889265
10	BovineHD1000000239	0.891154	891154
10	BovineHD1000000240	0.894156	894156
10	BovineHD1000000241	0.894724	894724
10	BovineHD1000000242	0.895564	895564
10	BovineHD1000000243	0.901903	901903
10	BovineHD1000000244	0.902545	902545
10	BovineHD1000000245	0.903086	903086
10	BovineHD1000000246	0.906257	906257
10	BovineHD1000000247	0.909831	909831
10	BovineHD1000000248	0.913047	913047
10	BovineHD1000000250	0.915422	915422
10	BovineHD1000000251	0.916161	916161
10	BovineHD1000000252	0.917367	917367
10	BovineHD1000000253	0.91826	918260
10	BovineHD1000000254	0.918824	918824
10	BovineHD1000000255	0.923984	923984
10	BovineHD1000000256	0.92676	926760
10	BovineHD1000000257	0.92897	928970
10	BovineHD1000000262	0.941781	941781
10	BovineHD1000000263	0.942472	942472
10	BovineHD1000000264	0.9452	945200
10	BovineHD1000000265	0.948925	948925
10	BovineHD1000000266	0.960356	960356
10	BovineHD1000000267	0.963377	963377
10	BovineHD1000000268	0.966233	966233
10	BovineHD1000000269	0.967925	967925
10	BovineHD1000000270	0.968468	968468
10	BovineHD1000000271	0.969209	969209
10	BovineHD1000000278	0.980126	980126
10	BovineHD1000000280	0.989911	989911
10	BovineHD1000000392	1.40259	1402593
10	BovineHD1000000393	1.4066	1406598
10	BovineHD1000000394	1.41098	1410983
10	BovineHD1000000397	1.42175	1421747
10	BovineHD1000030495	1.42573	1425726
10	BovineHD1000000398	1.43285	1432847
10	BovineHD1000000399	1.43542	1435423
10	BovineHD1000000400	1.43665	1436652
10	BovineHD1000000401	1.4392	1439197
10	BovineHD1000000404	1.45096	1450958
10	BovineHD1000000405	1.45363	1453633
10	BovineHD1000000407	1.46081	1460808
10	BovineHD1000000408	1.47154	1471544
10	BovineHD1000000412	1.49457	1494570
10	BovineHD1000000470	1.70364	1703643
10	BovineHD1000000471	1.7199	1719898
10	BovineHD1000000472	1.72307	1723071
10	BovineHD1000000473	1.73145	1731447
10	BovineHD1000000474	1.73439	1734393
10	BovineHD1000000477	1.74515	1745147
10	BovineHD1000000478	1.74862	1748621
10	BovineHD1000000479	1.74932	1749319
10	BovineHD1000000481	1.75623	1756234
10	BovineHD1000000482	1.76042	1760418
10	BovineHD1000000484	1.7641	1764102
10	BovineHD1000000485	1.76722	1767221
10	BovineHD1000031101	1.76973	1769733
10	BovineHD1000000486	1.77394	1773945
10	BovineHD1000000487	1.77776	1777760
10	BovineHD1000000488	1.78191	1781912
10	BovineHD1000000489	1.78272	1782718
10	BovineHD1000000491	1.78756	1787561
10	BovineHD1000000492	1.78831	1788312
10	BovineHD1000000493	1.78901	1789009
10	BovineHD1000000494	1.78976	1789760
10	BovineHD1000000495	1.79357	1793568
10	BovineHD1000000496	1.79442	1794423
10	BovineHD1000000497	1.7959	1795897
10	BovineHD1000000614	2.10234	2102338
10	BovineHD1000000615	2.1106	2110604
10	BovineHD1000000616	2.11625	2116247
10	BovineHD1000000617	2.12158	2121583
10	BovineHD1000000619	2.12836	2128356
10	BovineHD1000000620	2.13407	2134072
10	BovineHD1000000621	2.13782	2137822
10	BovineHD1000000622	2.13902	2139024
10	BovineHD1000000624	2.14064	2140641
10	BovineHD1000000628	2.15229	2152289
10	BovineHD1000000629	2.15469	2154685
10	BovineHD1000000631	2.15853	2158528
10	BovineHD1000000632	2.15923	2159228
10	BovineHD1000000634	2.16909	2169094
10	BovineHD1000000635	2.17749	2177490
10	BovineHD1000000636	2.17925	2179254
10	BovineHD1000000638	2.18192	2181922
10	BovineHD1000000648	2.19725	2197246
10	BovineHD2100009558	24.8035	24803508
10	BovineHD2100009557	24.8075	24807461
10	BovineHD2100009556	24.8117	24811665
10	BovineHD2100009555	24.8158	24815846
10	BovineHD2100009554	24.8224	24822389
11	BovineHD1100002088	26.4051	26405127
11	BovineHD1100002089	26.4062	26406159
11	BovineHD1100002094	26.4143	26414279
11	BovineHD1100002095	26.4152	26415232
11	BovineHD1100002096	26.4165	26416540
11	BovineHD1100002099	26.4207	26420684
11	BovineHD1100002103	26.4329	26432901
11	BovineHD1600013929	26.5654	26565401
11	BovineHD1600013928	26.5697	26569653
11	BovineHD1100014819	26.5927	26592724
11	BovineHD1100014821	26.5978	26597807
11	BovineHD1100014822	26.6001	26600136
11	BovineHD1100014846	26.6126	26612592
11	BovineHD1100014847	26.6147	26614674
11	BovineHD1100014849	26.6205	26620515
11	BovineHD1100014851	26.6234	26623407
11	BovineHD1600013927	26.6277	26627702
11	BovineHD1600013924	26.6351	26635054
11	BovineHD1100007883	26.6544	26654419
11	BovineHD1100007885	26.662	26661999
11	BovineHD1100007886	26.6633	26663258
11	BovineHD1100007887	26.6733	26673323
11	BovineHD1100007888	26.6771	26677061
11	BovineHD1100031244	26.6823	26682312
11	BovineHD1100007889	26.6867	26686743
11	BovineHD1100007890	26.691	26691011
11	BovineHD1100023779	82.8031	82803052
11	BovineHD1100023780	82.806	82806006
11	BovineHD1100023781	82.8078	82807778
11	BovineHD1100023782	82.8116	82811592
11	BovineHD1100023783	82.8136	82813583
11	BovineHD1100023784	82.816	82816015
11	BovineHD1100023785	82.817	82816966
11	BovineHD1100023786	82.8182	82818248
11	BovineHD1100023787	82.8214	82821413
11	BovineHD1100023788	82.8232	82823220
11	BovineHD1100023789	82.824	82824018
11	BovineHD1100023790	82.8248	82824749
11	BovineHD1100023791	82.8255	82825485
11	BovineHD1100023792	82.8266	82826579
11	BovineHD1100023793	82.8297	82829648
11	BovineHD1100023795	82.8309	82830885
11	BovineHD1100023796	82.8314	82831380
11	BovineHD1100023798	82.8341	82834087
11	BovineHD1100023799	82.8351	82835069
11	BovineHD1100031157	82.8475	82847470
11	BovineHD1100031160	82.8562	82856181
11	BovineHD1100031161	82.857	82856965
11	BovineHD1100031163	82.8605	82860513
11	BovineHD1100031167	82.8643	82864317
11	BovineHD1100031169	82.8697	82869703
11	BovineHD1100031170	82.8753	82875310
11	BovineHD1100031171	82.8764	82876430
11	BovineHD1100031172	82.8775	82877514
11	BovineHD1100031173	82.8786	82878616
11	BovineHD1100031174	82.8798	82879824
11	BovineHD1100031176	82.8812	82881173
11	BovineHD1100031177	82.882	82881984
11	BovineHD1100031178	82.8843	82884339
11	BovineHD1100031180	82.8918	82891765
11	BovineHD1100031182	82.8958	82895773
11	BovineHD1100031183	82.8992	82899195
11	BovineHD1100031152	82.9027	82902698
11	BovineHD1100031153	82.9035	82903467
11	BovineHD1100031154	82.9042	82904152
11	BovineHD1100031205	82.9167	82916659
11	BovineHD1100031203	82.9214	82921417
11	BovineHD1100031202	82.9234	82923435
11	BovineHD1100031201	82.9249	82924948
11	BovineHD1100031200	82.9259	82925878
11	BovineHD1100031197	82.9325	82932456
11	BovineHD1100031195	82.9388	82938779
11	BovineHD1100031191	82.9451	82945080
11	BovineHD1100031189	82.959	82958991
11	BovineHD1100031184	82.9756	82975586
11	BovineHD1100024351	84.9181	84918132
11	BovineHD1100024354	84.9223	84922255
11	BovineHD1100024356	84.9271	84927115
11	BovineHD1100024360	84.941	84941041
11	BovineHD1100024361	84.9441	84944060
11	BovineHD1100024362	84.947	84947032
11	BovineHD1100024365	84.9653	84965273
11	BovineHD1100031326	84.9771	84977090
11	BovineHD1100024368	84.9861	84986060
11	BovineHD4100009070	84.9911	84991101
11	BovineHD1100024370	84.9939	84993910
11	BovineHD1100029481	101.316	101315908
11	BovineHD1100029482	101.319	101318992
11	BovineHD1100031353	101.322	101321976
11	BovineHD1100031764	101.331	101330604
11	BovineHD1100029485	101.337	101337298
11	BovineHD1100029487	101.345	101345425
11	BovineHD1100029488	101.349	101348902
11	BovineHD1100031765	101.352	101352182
11	BovineHD1100029489	101.356	101356321
11	BovineHD1100029490	101.372	101371548
11	BovineHD1100029492	101.38	101380209
11	BovineHD1100029493	101.386	101386233
11	BovineHD1100029494	101.393	101392811
11	BovineHD1100029496	101.399	101398688
12	BovineHD0400016711	21.5038	21503844
12	BovineHD0400016710	21.5049	21504853
12	BovineHD0400016708	21.5076	21507552
12	BovineHD0400016705	21.5123	21512267
12	BovineHD1200006489	21.5326	21532641
12	BovineHD1200006490	21.5358	21535800
12	BovineHD1200006491	21.5415	21541541
12	BovineHD4100009444	21.5463	21546295
12	BovineHD4100009445	21.5524	21552423
12	BovineHD1200006493	21.562	21562002
12	BovineHD1200006494	21.5654	21565410
12	BovineHD1200006495	21.5688	21568804
12	BovineHD1200006496	21.5742	21574239
12	BovineHD1200006497	21.5786	21578634
12	BovineHD1200006498	21.5822	21582245
12	BovineHD1200006499	21.5873	21587307
12	BovineHD1200006500	21.5928	21592761
12	BovineHD1200006501	21.5935	21593499
12	BovineHD1200008589	29.0068	29006767
12	BovineHD1200008592	29.0102	29010242
12	BovineHD1200008594	29.0127	29012682
12	BovineHD1200008595	29.0134	29013355
12	BovineHD1200008596	29.0143	29014291
12	BovineHD1200008599	29.0255	29025451
12	BovineHD1200008609	29.0489	29048922
12	BovineHD1200008611	29.0595	29059535
12	BovineHD1200008612	29.0636	29063644
12	BovineHD1200008614	29.0747	29074735
12	BovineHD1200008616	29.0875	29087484
12	BovineHD1200016604	60.1019	60101878
12	BovineHD1200016607	60.1089	60108883
12	BovineHD1200016608	60.1096	60109617
12	BovineHD1200016610	60.1112	60111241
12	BovineHD1200016612	60.1141	60114081
12	BovineHD1200016614	60.1197	60119681
12	BovineHD1200016615	60.1217	60121724
12	BovineHD1200028070	60.1248	60124795
12	BovineHD1200016618	60.1349	60134922
12	BovineHD4100009648	60.1357	60135704
12	BovineHD1200016629	60.1463	60146265
12	BovineHD1200016620	60.1556	60155613
12	BovineHD1200016621	60.1609	60160877
12	BovineHD1200016622	60.1709	60170901
12	BovineHD1200016623	60.1727	60172736
12	BovineHD1200016626	60.1844	60184421
12	BovineHD1200016630	60.1864	60186412
12	BovineHD1200016632	60.1993	60199267
12	BovineHD1200022875	76.007	76006994
12	BovineHD1200022878	76.0149	76014941
12	BovineHD1200022879	76.0158	76015786
12	BovineHD1200022881	76.0177	76017654
12	BovineHD1200022882	76.0186	76018601
12	BovineHD1200022883	76.0194	76019429
12	BovineHD1200022886	76.0279	76027871
12	BovineHD1200022888	76.0357	76035659
12	BovineHD1200022889	76.0388	76038838
12	BovineHD1200022891	76.0452	76045250
12	BovineHD1200022892	76.0472	76047232
12	BovineHD1200022893	76.051	76051011
12	BovineHD1200027156	76.0543	76054290
12	BovineHD1200022894	76.0573	76057266
12	BovineHD1200022899	76.0677	76067711
12	BovineHD1200022900	76.0742	76074190
12	BovineHD1200022907	76.097	76096975
12	BovineHD1200024609	81.0003	81000259
12	BovineHD1200024610	81.0041	81004089
12	BovineHD1200024611	81.0075	81007460
12	BovineHD1200024612	81.0188	81018780
12	BovineHD1200024613	81.0262	81026162
12	BovineHD1200024615	81.0375	81037543
12	BovineHD1200024616	81.0409	81040896
12	BovineHD1200024617	81.0447	81044712
12	BovineHD1200024618	81.0538	81053795
12	BovineHD1200024619	81.0547	81054728
12	BovineHD1200024620	81.059	81059020
12	BovineHD1200024621	81.0624	81062385
12	BovineHD1200024622	81.0725	81072484
12	BovineHD1200024624	81.0837	81083689
12	BovineHD1200024625	81.0893	81089347
12	BovineHD1200024626	81.0947	81094730
14	BovineHD1400022761	78.3024	78302438
14	BovineHD1400022762	78.3032	78303232
14	BovineHD1400022763	78.3041	78304143
14	BovineHD1400022764	78.305	78305043
14	BovineHD1400022765	78.3056	78305598
14	BovineHD1400022766	78.3062	78306203
14	BovineHD1400022767	78.3067	78306690
14	BovineHD1400022768	78.3074	78307368
14	BovineHD1400022769	78.3088	78308776
14	BovineHD1400022770	78.3144	78314423
14	BovineHD1400022772	78.3201	78320094
14	BovineHD1400022773	78.3212	78321152
14	BovineHD1400022774	78.325	78325010
14	BovineHD1400022775	78.3281	78328109
14	BovineHD1400022777	78.3304	78330352
14	BovineHD1400022779	78.3345	78334456
14	BovineHD1400022780	78.3354	78335381
14	BovineHD1400022781	78.3362	78336177
14	BovineHD1400022782	78.3371	78337143
14	BovineHD1400022784	78.339	78339023
14	BovineHD1400022786	78.3418	78341788
14	BovineHD1400022787	78.3428	78342830
14	BovineHD1400022788	78.3449	78344937
14	BovineHD1400022789	78.3473	78347264
14	BovineHD1400022790	78.3493	78349348
14	BovineHD1400022791	78.3514	78351396
14	BovineHD1400022797	78.3623	78362323
14	BovineHD1400022798	78.363	78362985
14	BovineHD1400022799	78.3656	78365626
14	BovineHD1400022800	78.3663	78366304
14	BovineHD1400022801	78.3675	78367460
14	BovineHD1400022803	78.3692	78369177
14	BovineHD1400022805	78.3748	78374799
14	BovineHD1400022806	78.3759	78375944
14	BovineHD1400022807	78.3779	78377897
14	BovineHD1400022808	78.3796	78379567
14	BovineHD1400022810	78.3908	78390822
14	BovineHD1400022811	78.3923	78392259
14	BovineHD1400022812	78.3956	78395624
14	BovineHD1400022813	78.3964	78396375
14	BovineHD1400022814	78.397	78396989
14	BovineHD1400022815	78.3991	78399127
14	BovineHD1400009661	82.3095	82309539
14	BovineHD2600000432	82.3349	82334942
14	BovineHD1400021683	82.3464	82346440
14	BovineHD1400021682	82.3487	82348667
14	BovineHD1400021680	82.357	82356992
14	BovineHD1400021679	82.3577	82357727
14	BovineHD1400021678	82.359	82358996
14	BovineHD1400021677	82.3604	82360433
14	BovineHD1400021676	82.3617	82361682
14	BovineHD1400021675	82.363	82363010
14	BovineHD1400021673	82.3692	82369193
14	BovineHD1400021672	82.3701	82370093
14	BovineHD1400021670	82.3742	82374165
14	BovineHD1400021669	82.3771	82377089
14	BovineHD1400021668	82.3786	82378611
14	BovineHD4100011724	82.3797	82379665
14	BovineHD1400021667	82.3812	82381241
14	BovineHD1600012545	82.384	82383992
14	BovineHD1600012546	82.3882	82388157
14	BovineHD1600012547	82.3906	82390633
14	BovineHD1600012548	82.3915	82391499
14	BovineHD1600012551	82.3945	82394508
14	BovineHD1600012552	82.3959	82395907
14	BovineHD1600012553	82.3987	82398721
15	BovineHD1500002070	11.0045	11004493
15	BovineHD1000027411	11.0068	11006803
15	BovineHD1000027412	11.0108	11010786
15	BovineHD1000027413	11.0117	11011672
15	BovineHD1000027414	11.0195	11019547
15	BovineHD1000027415	11.022	11021964
[truncated: 1,549 more rows]
